# Supplementary material for: Investigation of Association of Rare, Functional Genetic Variants With Heavy Drinking and Problem Drinking in Exome Sequenced UK Biobank Participants
Source: Alcohol Alcohol. 2021 Apr 24;57(4):421–8. doi: 10.1093/alcalc/agab031 (PMC9270990; doi:10.1093/alcalc/agab031)
Supplement: alcohol_SupplementaryMaterial_20210204_agab031 [file alcohol_supplementarymaterial_20210204_agab031.xlsx]

## Sheet: Contents
Investigation of association of rare, functional genetic variants with heavy drinking and problem drinking in exome sequenced UK Biobank participants
David Curtis
Supplementary material
Table S1
SLP for each gene from weighted burden tests
Table S1A
Results for heaviy drinking
Table S1B
Results for problem drinking
Table S2
MLP for each gene set
Table S2A
Results for heaviy drinking
Table S2B
Results for problem drinking
Table S3
Results for variant category analyses
For each category of variant is shown:
The number of separate locations a variant of that category occurs at
The number of times a variant of that category occurs in controls and cases
The average number of variants of that category seen per control or per case
The odds ratio with 95% confidence interval, including principal components and sex as covariates
The SLP associated with that odds ratio
Table S3A
Results for heaviy drinking
Table S3B
Results for problem drinking

## Sheet: Table S1A
Table S1A: Gene-wise results from weighted burden tests with heavy drinking
Gene	SLP
PAEP	3.76
MYDGF	3.4
PLA2G12B	3.38
ZNRF4	3.17
SYT16	3.16
RAB29	3.14
TIAF1	3.08
IGSF9	2.91
ZNF878	2.88
TMEM247	2.81
NPTXR	2.74
ARL4D	2.73
SPRY1	2.58
STAB2	2.57
ASMTL-AS1	2.56
MIR6780A	2.55
SSTR5	2.55
SLF1	2.54
COX7C	2.51
FAM181A	2.5
PLEKHA4	2.48
HS3ST2	2.47
INIP	2.47
RMND5A	2.46
MPC1	2.45
PELI2	2.42
PJA1	2.42
RPL38	2.37
GPER1	2.36
MCEE	2.36
UCK2	2.36
NFIL3	2.34
HGF	2.33
DUSP3	2.32
LOC107986215	2.32
ZNF585A	2.3
NPNT	2.28
ITPR1	2.27
GTPBP8	2.24
BIRC6	2.23
FAM157A	2.23
BAIAP2L2	2.22
PCDHA12	2.21
PPP1R1C	2.19
CCR7	2.16
CDH20	2.16
TSSK3	2.16
ACVRL1	2.15
C17orf67	2.15
BCL10	2.14
NUTM2B	2.14
DNAJB9	2.13
NAPG	2.13
PRKG2	2.13
DYRK3	2.12
LARP4B	2.12
ZNF24	2.12
ZNF157	2.11
LOC112268219	2.1
PIGX	2.1
PDZRN4	2.09
RNF115	2.09
ACTL7A	2.08
FRZB	2.08
NARS2	2.08
TSPO2	2.07
DEFB127	2.06
F8A1	2.06
HTR5A	2.06
PSRC1	2.06
SERINC3	2.06
CHAC1	2.05
OR51V1	2.05
SLC25A20	2.05
WDR35	2.05
CMYA5	2.04
PRR18	2.04
LMO7	2.03
RBM12	2.03
TRPC6	2.03
KCNA10	2.02
SMIM25	2.02
EXOSC1	2.01
HNRNPCL1	2.01
MS4A6A	2.01
SOCS7	2.01
RIMKLA	2
GAGE12J	1.99
ATP1A4	1.98
ANKK1	1.97
CCDC85C	1.97
FIGNL2	1.97
HOXB4	1.97
INHBE	1.97
MPZL3	1.96
SIRPB1	1.96
ADAM18	1.95
LOC105373096	1.95
APH1A	1.94
HIGD1C	1.94
SLIT2	1.94
C1QB	1.93
FAF2	1.93
MRVI1	1.93
DCAF15	1.92
N4BP2L2	1.92
SPC25	1.92
SLC17A3	1.91
TMPRSS11A	1.91
XCL2	1.91
CASP6	1.9
CYP7A1	1.9
LDLRAD3	1.89
MYO18A	1.89
NTF3	1.89
ANGPT4	1.87
SORCS3	1.87
LOC105371843	1.86
OR56B4	1.86
ZNF141	1.86
ABHD12B	1.85
KIR2DL2	1.84
KIR2DL3	1.84
SYMPK	1.84
WWC2	1.84
GAPT	1.83
LOC107987175	1.83
MAP3K3	1.83
C2orf80	1.82
CCDC65	1.81
PTGFR	1.81
ANO8	1.8
FCRL2	1.8
GGN	1.8
LPCAT1	1.8
PRAMEF9	1.8
ATG4D	1.79
PLAGL2	1.79
TBL3	1.79
GOT2	1.78
FANCB	1.77
KNOP1	1.77
GPRC5A	1.76
TNS4	1.75
EGLN1	1.74
NACC2	1.74
PHF8	1.74
WEE2	1.74
AGAP4	1.73
FIBIN	1.73
LOC100288966	1.73
LOC100289061	1.73
NCOA4	1.73
PPP1R9B	1.73
WEE1	1.73
CYP19A1	1.72
IRF4	1.72
MRPL57	1.72
MVD	1.72
PCDHA5	1.72
ARNT2	1.71
DNAJC5B	1.71
FAM186A	1.71
HEATR5A	1.71
MASTL	1.71
MNX1-AS2	1.71
TNIP1	1.71
CEP192	1.7
HOXA9	1.7
STK17A	1.7
TBCA	1.7
OR4A5	1.69
PDCD2	1.69
SMIM4	1.69
UGDH	1.69
CHRNB1	1.68
RCOR2	1.68
ZNF778	1.68
IZUMO1	1.67
ALG1L	1.66
LOC100129636	1.66
LOC107984347	1.66
PAGE2B	1.66
PEX2	1.66
CACNA2D4	1.65
NRF1	1.65
SSX5	1.65
LINC01387	1.64
LOC100996842	1.64
LOC101930071	1.64
NR2F1	1.64
ADSSL1	1.63
IFI44	1.63
IPPK	1.63
LOC107985139	1.63
NOL12	1.63
OXSM	1.63
EFCAB7	1.62
MRPS24	1.62
RNF103	1.62
SIVA1	1.62
ZNF532	1.62
ANO6	1.61
BBS2	1.61
SCCPDH	1.61
SEC22C	1.61
TPRG1-AS2	1.61
ECT2L	1.6
EIF2B2	1.6
IGF2BP2	1.6
ADORA2B	1.59
LDHB	1.59
SEC31A	1.59
XRN2	1.59
AIRE	1.58
HAND2	1.58
IKZF5	1.58
MBD3L1	1.58
RAD52	1.58
SCHIP1	1.58
TOR4A	1.58
ZAP70	1.58
ACTL8	1.57
DEF6	1.57
LOC105374925	1.57
TNFSF9	1.57
TMEM132D-AS2	1.57
CCL25	1.56
CSPG5	1.56
GPR107	1.56
GPHB5	1.56
ODF2	1.56
POLR2J3	1.56
EEF1D	1.55
HIST1H2AH	1.55
KIF9	1.55
MRPL37	1.55
MTRNR2L9	1.55
NAIF1	1.55
SLC7A3	1.55
CCDC155	1.54
DAZAP1	1.54
GAGE12C	1.54
HEPN1	1.54
KARS	1.54
MAPK12	1.54
PAGR1	1.54
SBNO2	1.54
CANT1	1.53
CHID1	1.53
NINJ1	1.53
OSBPL8	1.53
UGT1A9	1.53
DMPK	1.52
EMID1	1.52
LIN54	1.52
MMAA	1.52
OR5H2	1.52
PSMG2	1.52
ADAMTS14	1.51
DGUOK-AS1	1.51
FLRT1	1.51
GPM6B	1.51
GUCA1A	1.51
MIR4683	1.51
NEMF	1.51
RNF32	1.51
TBCC	1.51
ASZ1	1.5
CCDC124	1.5
GDF6	1.5
JMJD8	1.5
LOC105375046	1.5
NDUFB1	1.5
ZNF300	1.5
FASN	1.49
POTEM	1.49
PPP1R13B	1.49
TBC1D8	1.49
ZNF620	1.49
ABHD4	1.48
CCDC74B	1.48
CCDC84	1.48
COPS7B	1.48
FAM111B	1.48
LRRK1	1.48
MIR3618	1.48
PCDHAC1	1.48
SDAD1	1.48
TNRC6B	1.48
ZNF440	1.48
CATSPER4	1.47
CDRT15L2	1.47
EDRF1-AS1	1.47
HELT	1.47
GGT7	1.47
HGD	1.47
NFIC	1.47
PCF11	1.47
ZNF582	1.47
APOL6	1.46
CFAP58	1.46
LOC105373393	1.46
MTA3	1.46
SMIM24	1.46
ZNF169	1.46
ABCA7	1.45
AHSP	1.45
CCDC172	1.45
GCKR	1.45
HRH4	1.45
KDELC1	1.45
KHSRP	1.45
NLRP5	1.45
STARD8	1.45
TRIM37	1.45
ANO5	1.44
AQP8	1.44
B4GALNT2	1.44
BCL6	1.44
C22orf34	1.44
DEFB106A	1.44
GLA	1.44
LPAR4	1.44
NUDT22	1.44
PCDHA6	1.44
PPP2R5B	1.44
SCN4B	1.44
SLC29A3	1.44
YIPF6	1.44
ZNF517	1.44
ABHD14A-ACY1	1.43
ATP5F1A	1.43
MMP10	1.43
S100A3	1.43
SLC2A1	1.43
SSB	1.43
ACTL7B	1.42
AKAP2	1.42
CXorf36	1.42
GRHL2	1.42
HNF4A	1.42
KDM6A	1.42
MZT1	1.42
PRAMEF11	1.42
QPRT	1.42
ACTRT3	1.41
CFDP1	1.41
CRABP1	1.41
ITFG2-AS1	1.41
MAGEA1	1.41
NOX4	1.41
PPP1CB	1.41
RRS1	1.41
SELENOS	1.41
YBX3	1.41
ZNF696	1.41
DRD4	1.4
NOL6	1.4
PLEKHA3	1.4
RNASEH2C	1.4
TCAIM	1.4
TMEM158	1.4
KCND2	1.39
KRT79	1.39
LRRC29	1.39
OR1J4	1.39
SOS2	1.39
TMED3	1.39
TESC	1.39
UBAP1L	1.39
ZNF534	1.39
ARHGEF6	1.38
COMMD5	1.38
FAM50A	1.38
GJD2	1.38
HOXB8	1.38
JADE3	1.38
PNPLA8	1.38
RELT	1.38
SBK1	1.38
ACOT12	1.37
ADAMTS6	1.37
C12orf73	1.37
KCTD4	1.37
KANK4	1.37
LOC105371792	1.37
PSMC2	1.37
RAD54L	1.37
RHOXF1	1.37
AURKC	1.36
C2CD3	1.36
C9orf116	1.36
FAM25C	1.36
FOXRED2	1.36
KIAA1324L	1.36
LTA	1.36
MSANTD3	1.36
PDAP1	1.36
PTHLH	1.36
RNF7	1.36
SLAMF1	1.36
UBP1	1.36
AKR1B1	1.35
C1QL1	1.35
EPB41L4B	1.35
IER5	1.35
LOC646730	1.35
OR6T1	1.35
PPP1R12C	1.35
PSMD10	1.35
ANAPC2	1.34
FPGT	1.34
LRRC57	1.34
MRPL30	1.34
SFTPD	1.34
XPC	1.34
ANXA11	1.33
GSK3B	1.33
LOC100499484-C9ORF174	1.33
MIR639	1.33
MIR6806	1.33
NDNF	1.33
SLC35G3	1.33
UNC93A	1.33
ZFAND2A	1.33
A1CF	1.32
ATP5MPL	1.32
CT47A7	1.32
CYLC1	1.32
CYP3A5	1.32
DHX30	1.32
FAM204A	1.32
FLVCR2	1.32
FPR3	1.32
IFNA8	1.32
MGME1	1.32
P3H2	1.32
PSG8	1.32
SNTG1	1.32
SMAD5	1.32
SHISAL2A	1.32
C9orf135	1.31
CDK5RAP2	1.31
COLCA1	1.31
DEPDC1B	1.31
GALNS	1.31
KCNK17	1.31
KIF1B	1.31
MIR4673	1.31
NKPD1	1.31
PABPC1	1.31
TRPC4AP	1.31
UBA5	1.31
CT45A10	1.3
GNS	1.3
GSX2	1.3
IQGAP1	1.3
MSANTD3-TMEFF1	1.3
TFCP2L1	1.3
CAPNS2	1.29
LCE2D	1.29
LOC105372629	1.29
MCM2	1.29
OXTR	1.29
SGMS1	1.29
SVOPL	1.29
STK32A	1.29
SYNCRIP	1.29
TBK1	1.29
TMEM88	1.29
ANKRD45	1.28
ANXA2R	1.28
DAP	1.28
KLRF1	1.28
PARK7	1.28
TGM6	1.28
UFL1	1.28
C11orf54	1.27
EEPD1	1.27
ELP1	1.27
FIBCD1	1.27
ITPKA	1.27
MED15	1.27
NR1H4	1.27
NUCB1-AS1	1.27
PLK3	1.27
POLR1C	1.27
RAD51AP2	1.27
RMDN1	1.27
TMEM37	1.27
VPS37B	1.27
EFCAB6	1.26
EPHX1	1.26
ERFE	1.26
GALNT3	1.26
LTF	1.26
NIPAL4	1.26
OR5T2	1.26
OSCAR	1.26
PDIK1L	1.26
PXMP4	1.26
SSC4D	1.26
ALOX5AP	1.25
ANO4	1.25
ATP4B	1.25
BHLHE22	1.25
CFL2	1.25
GRAP2	1.25
GFRA4	1.25
HEG1	1.25
HRAS	1.25
MAPK10	1.25
MIR6881	1.25
PNMA3	1.25
RARRES3	1.25
RFPL3	1.25
TAGLN	1.25
TBC1D10A	1.25
TMPRSS11D	1.25
WAC	1.25
ALDH1L1	1.24
ARRB1	1.24
CHP2	1.24
CSHL1	1.24
GRPR	1.24
GUCA1B	1.24
MC1R	1.24
PALM2-AKAP2	1.24
PIK3R1	1.24
RBMXL2	1.24
RGS8	1.24
RXFP2	1.24
TUBGCP2	1.24
AGAP3	1.23
COX14	1.23
CREG2	1.23
LIN7B	1.23
LOC105370641	1.23
MCHR2	1.23
MTA2	1.23
POTEH	1.23
RBAK	1.23
SPANXB1	1.23
ZDHHC18	1.23
ABCA12	1.22
ACSL4	1.22
C19orf67	1.22
C9orf47	1.22
CFAP126	1.22
CYP27A1	1.22
DDIT4	1.22
FCER1A	1.22
KLF7	1.22
LOC101930047	1.22
LOC101928722	1.22
NME7	1.22
NPEPPS	1.22
PANX3	1.22
PZP	1.22
RAB9B	1.22
RELA	1.22
SLC30A7	1.22
ZBTB7C	1.22
ZSCAN5B	1.22
ASB14	1.21
CAB39L	1.21
CD2	1.21
GAL3ST1	1.21
HTR3A	1.21
KIZ	1.21
MIR6510	1.21
MROH7-TTC4	1.21
MRPS30	1.21
MYO5B	1.21
NKAIN3	1.21
PPBP	1.21
RPL17-C18orf32	1.21
SMARCD2	1.21
SNX15	1.21
AGT	1.2
FAM160A2	1.2
FSCN2	1.2
GOLGA3	1.2
KRAS	1.2
MAP7D3	1.2
MIR4665	1.2
NAT8B	1.2
PIK3C3	1.2
SCRN3	1.2
SNRK	1.2
ZBTB39	1.2
ZNF543	1.2
ARID5B	1.19
BCAR3	1.19
DNAJC5G	1.19
GPHA2	1.19
RGSL1	1.19
ROMO1	1.19
SLC1A5	1.19
RNF14	1.19
TNNI1	1.19
USP50	1.19
ABHD1	1.18
ACAT2	1.18
ATP2A2	1.18
CACNA1B	1.18
EID3	1.18
ERICH3	1.18
ITGAD	1.18
LOC101928034	1.18
LOC107985433	1.18
PLIN1	1.18
PNMA1	1.18
RIMS1	1.18
S100A10	1.18
SVOP	1.18
SPAG11A	1.18
FAM9C	1.17
HTR1D	1.17
IGFBP6	1.17
KANSL1L	1.17
MBIP	1.17
OR8J1	1.17
TMEFF1	1.17
TPD52L1	1.17
SRSF10	1.17
TSGA10IP	1.17
ZPBP2	1.17
CFAP57	1.16
CRNN	1.16
DDA1	1.16
FATE1	1.16
GPR152	1.16
HMCES	1.16
HYPK	1.16
ITK	1.16
NOTCH2	1.16
PPP1R26	1.16
RHBDF1	1.16
SULF1	1.16
UPRT	1.16
ATXN7L2	1.15
CXCL3	1.15
FKBP8	1.15
FADS3	1.15
GJA4	1.15
GPATCH11	1.15
HSP90AA1	1.15
ID3	1.15
LOC100131047	1.15
MC3R	1.15
MYL4	1.15
NRG4	1.15
OPRD1	1.15
PSMC1	1.15
RAB22A	1.15
RFC4	1.15
RASL10B	1.15
TMEM176A	1.15
TNFSF15	1.15
ULBP3	1.15
USP29	1.15
ZBED6CL	1.15
ATPAF2	1.14
C7orf50	1.14
CENPP	1.14
DERA	1.14
FBXW12	1.14
FUCA1	1.14
FCN1	1.14
GPR34	1.14
IER2	1.14
MAML2	1.14
MIR4271	1.14
NAV3	1.14
OCM	1.14
PDE11A	1.14
PELP1	1.14
PTPRG	1.14
SAMD5	1.14
TSPAN32	1.14
ABHD2	1.13
C19orf66	1.13
C9orf163	1.13
CD8B	1.13
CLDND2	1.13
CNTNAP3	1.13
EVA1B	1.13
F2RL3	1.13
GAB4	1.13
IFNW1	1.13
ITGB3BP	1.13
KDSR	1.13
KRTAP12-4	1.13
MRGPRG	1.13
MUC5B	1.13
OR6K6	1.13
PLB1	1.13
PTGES3	1.13
RAD18	1.13
RBM10	1.13
REXO2	1.13
SLC26A4	1.13
TSPOAP1	1.13
TTLL8	1.13
ZNF461	1.13
ADD3	1.12
ALG1L2	1.12
ALOXE3	1.12
C1orf50	1.12
CD28	1.12
DNAJC13	1.12
DRD2	1.12
GAB1	1.12
FAM186B	1.12
GFI1	1.12
GNMT	1.12
MAP10	1.12
MEIOC	1.12
MKKS	1.12
NOS1AP	1.12
NUAK1	1.12
PLGRKT	1.12
RUSC2	1.12
SEC62	1.12
SEMA6D	1.12
SKIV2L	1.12
SPRED2	1.12
TSTA3	1.12
ZNF671	1.12
C15orf61	1.11
CCT8L2	1.11
CLDN3	1.11
DENND4B	1.11
IDO2	1.11
LCN2	1.11
TENM1	1.11
TMEM128	1.11
TVP23B	1.11
ZNF134	1.11
ZNF805	1.11
C12orf40	1.1
CAPS	1.1
EID2B	1.1
GATC	1.1
KCNG4	1.1
LXN	1.1
MAL	1.1
MED9	1.1
MOBP	1.1
NEXN	1.1
PHF3	1.1
QPCTL	1.1
QRICH1	1.1
STAU1	1.1
TFPI2	1.1
ZNF592	1.1
ANKRD60	1.09
C1orf54	1.09
EEF1AKMT4	1.09
ETFRF1	1.09
EYA2	1.09
GDA	1.09
HELZ2	1.09
ISM2	1.09
JCAD	1.09
KCNJ13	1.09
KMO	1.09
LGI2	1.09
PPEF2	1.09
PTAFR	1.09
SLC25A38	1.09
STAG3L5P-PVRIG2P-PILRB	1.09
TIPIN	1.09
UBE2Q2	1.09
AKR1C2	1.08
CCDC173	1.08
CCL4L1	1.08
CCL4L2	1.08
CDC37	1.08
CES3	1.08
CPT2	1.08
FAM71C	1.08
FAM92B	1.08
FKBP11	1.08
FAM57B	1.08
HSD11B1L	1.08
LOC100287290	1.08
LOC105373020	1.08
MED19	1.08
METTL9	1.08
NDUFB11	1.08
NFATC2IP	1.08
NPTN	1.08
PLA2R1	1.08
PPARD	1.08
PROK2	1.08
RPS3	1.08
SLC26A2	1.08
TRIAP1	1.08
TRHDE	1.08
BCAN	1.07
CD276	1.07
CIRBP	1.07
DRG2	1.07
E2F5	1.07
GAGE1	1.07
GIMAP2	1.07
GNA11	1.07
HDAC7	1.07
LOC107984690	1.07
MAGEC1	1.07
P2RY1	1.07
RHNO1	1.07
SLCO1B7	1.07
SMC3	1.07
SPOUT1	1.07
TCTE1	1.07
UGT1A8	1.07
ZNF614	1.07
ZNF865	1.07
ATP6V0D2	1.06
CAPN6	1.06
CATSPERZ	1.06
CHEK2	1.06
GPX7	1.06
IFNA14	1.06
IRF2BP2	1.06
L3HYPDH	1.06
LURAP1	1.06
MAN2B2	1.06
PLIN4	1.06
PLGLB1	1.06
PTPN22	1.06
RGS18	1.06
RAB21	1.06
SIRT6	1.06
RPL13	1.06
SMIM29	1.06
SNX5	1.06
TCEA3	1.06
TMEM225B	1.06
CDK16	1.05
CYP4B1	1.05
HEXB	1.05
HIST1H4B	1.05
LMO3	1.05
LRRC32	1.05
MIR4321	1.05
PDZD7	1.05
PER1	1.05
PMAIP1	1.05
RAB11FIP1	1.05
SRRM2	1.05
TRAPPC12	1.05
TTC21A	1.05
AP3B1	1.04
CDK10	1.04
CFAP52	1.04
FAM13B	1.04
GPR68	1.04
GRTP1	1.04
HSPD1	1.04
LRFN1	1.04
R3HDM4	1.04
STX10	1.04
TAC3	1.04
TSPAN9	1.04
VSX2	1.04
WWP2	1.04
BBS1	1.03
CLRN1	1.03
ESYT2	1.03
FOXC2-AS1	1.03
GALNT14	1.03
HOXA10-HOXA9	1.03
ICAM4	1.03
MRPL45	1.03
OR2A7	1.03
PIGG	1.03
PLA2G5	1.03
SLC22A18	1.03
SULT1C4	1.03
TEX22	1.03
TBC1D9	1.03
UBE2U	1.03
ZP4	1.03
ABCD2	1.02
ACKR3	1.02
AMDHD1	1.02
ARC	1.02
CALD1	1.02
CANX	1.02
CATSPER1	1.02
DYDC2	1.02
LBX1	1.02
2009-03-01	1.02
MRPL3	1.02
OR5T3	1.02
OSTF1	1.02
PGBD1	1.02
PRSS58	1.02
PTN	1.02
RETREG1	1.02
SERPINA10	1.02
SCARF2	1.02
SNRPD2	1.02
SYN3	1.02
ZIC2	1.02
ATP6V1C2	1.01
BDNF	1.01
C11orf91	1.01
CCDC106	1.01
EML2-AS1	1.01
FABP4	1.01
FAM103A1	1.01
LCE1F	1.01
KRTAP2-4	1.01
LOC101929680	1.01
LZTS2	1.01
OR1A1	1.01
PIGU	1.01
PSMG3	1.01
PTGER1	1.01
WDTC1	1.01
AKAP12	1
ARRDC2	1
BAZ2B	1
CEP83	1
CLPB	1
CNBD1	1
DSCC1	1
ICOSLG	1
LRRFIP1	1
MAD2L2	1
MBOAT2	1
MYL1	1
NDUFA9	1
PCGF6	1
PIGS	1
PRCD	1
SCGB1D2	1
STYX	1
SRGN	1
SUFU	1
TSEN2	1
UBR1	1
ZNF189	1
ZNF717	1
ZSCAN18	1
C5orf30	0.99
CSRNP2	0.99
DNAJC27	0.99
FAM120AOS	0.99
FIGNL1	0.99
GNB3	0.99
HTR5A-AS1	0.99
LOC105373884	0.99
PIK3R6	0.99
PLCE1	0.99
SMPX	0.99
SRRM1	0.99
TCTEX1D1	0.99
TMEM201	0.99
TRIM49C	0.99
VSTM2A	0.99
ZNF493	0.99
ADCK1	0.98
AMHR2	0.98
BIN3	0.98
BRIP1	0.98
CCDC7	0.98
CCZ1B	0.98
CPEB2	0.98
FAM78A	0.98
FHDC1	0.98
INHBC	0.98
LRRC38	0.98
MIR6750	0.98
MMP16	0.98
MUC6	0.98
PSD	0.98
RAI14	0.98
SEMA6C	0.98
SFR1	0.98
SLC4A3	0.98
SLC5A9	0.98
STAT4	0.98
TSEN34	0.98
AQP2	0.97
BSDC1	0.97
CYP26C1	0.97
DNAJC8	0.97
DYNAP	0.97
ELOA2	0.97
FAM19A2	0.97
GLOD5	0.97
GIGYF1	0.97
GTF2F1	0.97
MINDY2	0.97
MTRNR2L7	0.97
PRSS16	0.97
RARRES1	0.97
SBF1	0.97
SCUBE1	0.97
TERF2	0.97
UGT1A1	0.97
ZNF616	0.97
APOA2	0.96
CBX7	0.96
CD2AP	0.96
CEP104	0.96
CHL1-AS1	0.96
EPS8L3	0.96
KRTAP5-9	0.96
LOC107984667	0.96
MAN1C1	0.96
PPY	0.96
TNFRSF11A	0.96
AP5Z1	0.95
APBB3	0.95
C1orf100	0.95
CCL7	0.95
COG2	0.95
CYGB	0.95
FCGR2C	0.95
LIPC	0.95
MICA	0.95
MMD2	0.95
NBPF1	0.95
OBSL1	0.95
OR6Q1	0.95
PIGH	0.95
PLLP	0.95
PLEKHF2	0.95
PDCD1LG2	0.95
PQBP1	0.95
RNPEPL1	0.95
SGO1-AS1	0.95
SLC25A18	0.95
SMAD2	0.95
SORL1	0.95
SRPX	0.95
TBC1D31	0.95
TMEM31	0.95
URGCP	0.95
ACSM1	0.94
AGPAT3	0.94
ANXA1	0.94
CDKN2B	0.94
CMSS1	0.94
CT47B1	0.94
DGAT2	0.94
DHX58	0.94
ELK4	0.94
ESCO1	0.94
FAM169B	0.94
EFCAB14	0.94
GGH	0.94
GPR141	0.94
HEATR1	0.94
HDGFL1	0.94
IFT81	0.94
IFT22	0.94
JUP	0.94
MIR7106	0.94
MIR6871	0.94
MLKL	0.94
NKX1-2	0.94
NKAIN1	0.94
OR51B4	0.94
PALM	0.94
PODXL	0.94
PRMT6	0.94
PUM3	0.94
SAA2-SAA4	0.94
SLC13A2	0.94
SLC2A14	0.94
VN1R4	0.94
VPS13B	0.94
ANKRD16	0.93
AUNIP	0.93
C4orf46	0.93
CLSPN	0.93
CREB3	0.93
DEDD	0.93
IDI1	0.93
LOC112268056	0.93
PCDHA1	0.93
PCDHA4	0.93
PFDN1	0.93
PHYH	0.93
PRAMEF1	0.93
PVALB	0.93
RAB3IP	0.93
PSEN2	0.93
RPL17	0.93
SLC1A3	0.93
SLC3A1	0.93
SSX2	0.93
ARMH1	0.92
ATF2	0.92
B3GNTL1	0.92
B4GALT5	0.92
C5orf34	0.92
CDC25B	0.92
DHX32	0.92
E4F1	0.92
HSFX3	0.92
KLHL6	0.92
LOC101929098	0.92
LOC101059915	0.92
MYH10	0.92
NOTO	0.92
PCDHAC2	0.92
PRR36	0.92
SEC14L1	0.92
SMO	0.92
TEX14	0.92
WDR72	0.92
VPS9D1	0.92
ZNF883	0.92
ZNF630	0.92
AAAS	0.91
ABCE1	0.91
ASIP	0.91
COL6A5	0.91
CPLX1	0.91
DGKH	0.91
DNAH17	0.91
ISL1	0.91
JSRP1	0.91
LILRA2	0.91
MIR4444-1	0.91
MIR1469	0.91
MIR934	0.91
NAXE	0.91
NQO2	0.91
OVOS2	0.91
PILRB	0.91
SAA4	0.91
SAAL1	0.91
SHKBP1	0.91
STMN3	0.91
ZNF33B	0.91
ACY1	0.9
ARMCX3	0.9
ATP6V1C1	0.9
EIF4E	0.9
EVPLL	0.9
FUT6	0.9
GCGR	0.9
GLRA1	0.9
HNRNPF	0.9
KRTAP2-3	0.9
INTS6	0.9
LOC107986851	0.9
LOC112268058	0.9
NODAL	0.9
OLAH	0.9
PNP	0.9
PPIB	0.9
PRSS53	0.9
RNASEH2B	0.9
RNPC3	0.9
SERPINI2	0.9
SLC19A3	0.9
SLC25A48	0.9
SYNPO2	0.9
TGFBR3	0.9
TLCD2	0.9
TSPAN15	0.9
USP48	0.9
YBX2	0.9
ZFP42	0.9
ABCC10	0.89
AKR1B15	0.89
C6orf10	0.89
CFD	0.89
CTXN3	0.89
CYP51A1	0.89
DNAJC14	0.89
KRT32	0.89
LMAN2	0.89
LOC112267907	0.89
LRIT1	0.89
MEN1	0.89
MTCH2	0.89
MYOZ3	0.89
RBM38	0.89
RPAP1	0.89
RTN4RL1	0.89
SPTSSA	0.89
SPSB1	0.89
SSX2IP	0.89
TBCK	0.89
TMEM183B	0.89
TRIM48	0.89
USP45	0.89
ARSJ	0.88
ARL8A	0.88
ASB16	0.88
CABLES1	0.88
CAAP1	0.88
CDYL2	0.88
CHCHD7	0.88
COL28A1	0.88
DDX54	0.88
DNAJC21	0.88
EDNRB	0.88
FAM168A	0.88
GJB3	0.88
GLTPD2	0.88
GRK7	0.88
GATA6	0.88
HCG25	0.88
HIST1H1B	0.88
HIST2H2BF	0.88
KRTAP10-10	0.88
LOXHD1	0.88
METTL18	0.88
MITD1	0.88
NAA30	0.88
PBX3	0.88
PTPN5	0.88
RAG1	0.88
SGCA	0.88
SLC25A11	0.88
SLC26A7	0.88
SLC2A6	0.88
SMPD3	0.88
TJAP1	0.88
TMEM184B	0.88
TMUB2	0.88
TULP2	0.88
VANGL2	0.88
ZNF154	0.88
AKNAD1	0.87
AVP	0.87
ATXN1L	0.87
C16orf87	0.87
CDC42EP2	0.87
CES5A	0.87
CHST6	0.87
CXCL16	0.87
CYSLTR2	0.87
DIRAS2	0.87
GAN	0.87
ITGB5	0.87
LRCH2	0.87
MAX	0.87
MIR4695	0.87
MIR6811	0.87
NDUFS8	0.87
PCDHB8	0.87
PAOX	0.87
RAB6B	0.87
TBX4	0.87
TJP2	0.87
SPRR3	0.87
TMEM243	0.87
ZNF716	0.87
BTNL2	0.86
C17orf50	0.86
CUTA	0.86
DNASE1L1	0.86
EHMT1	0.86
EXOC3L2	0.86
ETV5	0.86
FSIP2	0.86
HELB	0.86
IFRD1	0.86
IQCJ-SCHIP1	0.86
IQSEC2	0.86
KIF13A	0.86
LELP1	0.86
LIPF	0.86
LOC105369752	0.86
LOC107985068	0.86
MARVELD1	0.86
MIR4728	0.86
NUDT11	0.86
ORC3	0.86
PCOLCE2	0.86
PRR32	0.86
RNGTT	0.86
RSC1A1	0.86
SCLT1	0.86
SLC35C1	0.86
SNX7	0.86
SVIP	0.86
SUPT3H	0.86
TCEA1	0.86
SPATA6L	0.86
TUBG2	0.86
UGT1A7	0.86
C6orf120	0.85
C8orf31	0.85
CDKN2D	0.85
CYP2A13	0.85
DPP6	0.85
FAM192A	0.85
FAM81A	0.85
GRAMD4	0.85
HAP1	0.85
HYDIN	0.85
MIR5090	0.85
MIR6763	0.85
NRCAM	0.85
POLR3A	0.85
PRMT7	0.85
RFX2	0.85
RNASE9	0.85
RPS21	0.85
RPS19BP1	0.85
SELENOK	0.85
SETSIP	0.85
SLCO4A1-AS1	0.85
STK24	0.85
TRAF6	0.85
TRPC4	0.85
TTN-AS1	0.85
UBN2	0.85
USP16	0.85
VPS54	0.85
ZC3HAV1	0.85
ANAPC10	0.84
ANKRD35	0.84
ASB16-AS1	0.84
ATF3	0.84
BACE1	0.84
AVEN	0.84
C2CD4B	0.84
C8orf44-SGK3	0.84
CMIP	0.84
CYLD	0.84
DNM1L	0.84
EEF1G	0.84
FAM218A	0.84
HAT1	0.84
IPO7	0.84
KLC3	0.84
KIDINS220	0.84
KLHDC10	0.84
KRT2	0.84
LOC105371291	0.84
LOC105375258	0.84
LRRC30	0.84
LZTS1	0.84
MAP1LC3A	0.84
MIR328	0.84
MIR6736	0.84
MIR6746	0.84
MLANA	0.84
MYH13	0.84
NASP	0.84
OR5M11	0.84
PLP2	0.84
PRMT3	0.84
PTS	0.84
RFXAP	0.84
RGS9BP	0.84
RXRA	0.84
SPATA3	0.84
SOAT1	0.84
SNRPG	0.84
TNK1	0.84
TRIM65	0.84
ZBTB6	0.84
ZNF813	0.84
ABCG5	0.83
ALDH1L1-AS1	0.83
BVES	0.83
CCDC13	0.83
CYP2A7	0.83
EXOC3L4	0.83
EXO1	0.83
GPR85	0.83
HSPC102	0.83
KLHL8	0.83
KIAA1958	0.83
MIR6880	0.83
NDUFC1	0.83
OR5AR1	0.83
PGC	0.83
PRAME	0.83
RNF135	0.83
RNASE8	0.83
SAMD10	0.83
SCGB1C1	0.83
SLC29A1	0.83
SLFN14	0.83
SOHLH1	0.83
TAF1	0.83
TRPV5	0.83
ZNF250	0.83
ASB7	0.82
COX4I2	0.82
DUSP14	0.82
EFL1	0.82
FAM19A5	0.82
FAM216B	0.82
EPX	0.82
G3BP1	0.82
HBA1	0.82
HLA-DPB1	0.82
HPS5	0.82
LOC105375761	0.82
MAP4K3	0.82
MCM9	0.82
MIR671	0.82
NPLOC4	0.82
PLA2G12A	0.82
POTEJ	0.82
RABL3	0.82
RCL1	0.82
RFC1	0.82
SCNN1A	0.82
SERTAD2	0.82
SGK3	0.82
TSSK6	0.82
UXS1	0.82
XAB2	0.82
ZNF235	0.82
ZFP69	0.82
ABCC3	0.81
AKAP3	0.81
ANXA8	0.81
AP1AR	0.81
APOA5	0.81
ARHGEF2	0.81
C1orf56	0.81
CCDC73	0.81
CD46	0.81
CPA6	0.81
FUK	0.81
GALNT10	0.81
GDF1	0.81
GPR135	0.81
HADHA	0.81
JMJD4	0.81
KLC1	0.81
LETM1	0.81
LOC112268097	0.81
MCFD2	0.81
MTERF3	0.81
OR6K3	0.81
OR2T29	0.81
PLSCR5	0.81
SIPA1L2	0.81
SLC41A2	0.81
TFPI	0.81
TRAM1L1	0.81
TRAM1	0.81
ZNF417	0.81
ZNF81	0.81
AP2A1	0.8
ARNTL	0.8
BRD7	0.8
C1orf216	0.8
CD300H	0.8
COX10	0.8
CST9	0.8
DEFB105A	0.8
GLB1L3	0.8
GRM3	0.8
GSC2	0.8
HSPA4L	0.8
IFIH1	0.8
KDM3A	0.8
MCM3AP	0.8
NME1-NME2	0.8
OR2D3	0.8
PLEKHM3	0.8
PEF1	0.8
PSMA1	0.8
RMI1	0.8
RPP25	0.8
RCAN2	0.8
RPL3L	0.8
SCN10A	0.8
SENP6	0.8
SLC27A1	0.8
SGSM3	0.8
TALDO1	0.8
TGM3	0.8
STAT1	0.8
STPG3-AS1	0.8
TTI2	0.8
WNT8A	0.8
ZDHHC1	0.8
ZNF575	0.8
ACOT13	0.79
ASB3	0.79
BTBD18	0.79
CGB1	0.79
CIAPIN1	0.79
CRISPLD1	0.79
CXCL2	0.79
EMB	0.79
FAM45A	0.79
FCER1G	0.79
GLIS2	0.79
HHLA1	0.79
IGF2BP3	0.79
KCTD14	0.79
KLHL33	0.79
LRP2	0.79
MAPK13	0.79
MB	0.79
MIR6790	0.79
MIR6777	0.79
MMP26	0.79
MUC15	0.79
MYOM2	0.79
OR10R2	0.79
OR8I2	0.79
PLA1A	0.79
PRRC2C	0.79
RALYL	0.79
SLU7	0.79
SYCP2L	0.79
TIGD7	0.79
TTC25	0.79
ZNF654	0.79
ZIM2	0.79
ZNF766	0.79
BRINP2	0.78
BRD9	0.78
CC2D2A	0.78
CEP72	0.78
DDX28	0.78
GGA3	0.78
HBB	0.78
HIST1H2BK	0.78
HRH3	0.78
IFFO2	0.78
ING3	0.78
KRTCAP3	0.78
LMBR1L	0.78
MALT1	0.78
MIR6877	0.78
MMP1	0.78
MRVI1-AS1	0.78
MYL2	0.78
NME2	0.78
OR51A2	0.78
OVCA2	0.78
PLBD2	0.78
PLOD3	0.78
PTOV1	0.78
RNASE4	0.78
SLC35E1	0.78
SSH2	0.78
TEX9	0.78
TLR8	0.78
TOB1	0.78
TP53I13	0.78
TTC7A	0.78
ZIC3	0.78
ZNF292	0.78
ABHD12	0.77
APOA1	0.77
ASTN1	0.77
C5AR2	0.77
CALHM6	0.77
CLDN24	0.77
CWC15	0.77
DPEP3	0.77
GBP5	0.77
INPP5A	0.77
LOC100507507	0.77
LOC105369333	0.77
MAP2K1	0.77
MLPH	0.77
NRXN1	0.77
OR52I1	0.77
OR52N1	0.77
PGLS	0.77
PCDHA13	0.77
RPL22L1	0.77
SERPINE2	0.77
SKP1	0.77
TDRD7	0.77
SUSD4	0.77
THAP12	0.77
TMEM215	0.77
VSX1	0.77
ANKRD22	0.76
ANKRD28	0.76
C16orf46	0.76
C8orf37	0.76
CDKN2AIPNL	0.76
DAB2	0.76
DBF4	0.76
DEFB108B	0.76
E2F3	0.76
ENTPD7	0.76
FBXL2	0.76
FES	0.76
FZD5	0.76
IL2RB	0.76
LYPD8	0.76
NCOA6	0.76
PAN2	0.76
PALB2	0.76
PLEKHA5	0.76
PMM1	0.76
POPDC3	0.76
PLEKHM2	0.76
RBMX2	0.76
RNF212	0.76
RNH1	0.76
SMYD1	0.76
SPPL2B	0.76
SMKR1	0.76
SYNE3	0.76
TMEM179	0.76
VRK3	0.76
ZNF841	0.76
ANXA3	0.75
C2orf27B	0.75
CD160	0.75
CD58	0.75
CCR3	0.75
CMKLR1	0.75
COG8	0.75
DCAF13	0.75
DNAH2	0.75
FAM3B	0.75
FAM47B	0.75
GCNT3	0.75
IL22	0.75
KIAA0586	0.75
LOC101060341	0.75
LOC105369668	0.75
LOC105375304	0.75
LOC105378862	0.75
LSG1	0.75
MCMBP	0.75
MIR4745	0.75
MTMR6	0.75
OR8H1	0.75
PCDH12	0.75
PCSK6	0.75
PKDREJ	0.75
POMC	0.75
PPIAL4G	0.75
RIMKLB	0.75
RHBDL3	0.75
RNF146	0.75
SLC25A42	0.75
SLC30A8	0.75
SLCO2B1	0.75
TMEM246	0.75
TNFRSF13C	0.75
TMEM225	0.75
TRIM54	0.75
VEGFD	0.75
YWHAG	0.75
AFAP1L1	0.74
AZI2	0.74
BIN2	0.74
BPIFA3	0.74
BRINP3	0.74
C1QTNF3	0.74
DIP2C	0.74
EPC1	0.74
FMNL2	0.74
GATA3	0.74
HEMK1	0.74
HDAC1	0.74
ITPRIP	0.74
KLF3	0.74
LOC105370870	0.74
LRRC19	0.74
LRTM2	0.74
MIR6499	0.74
MMAB	0.74
MYOT	0.74
NPC2	0.74
OR2M5	0.74
OR5H1	0.74
OTX2	0.74
OXR1	0.74
POTEB2	0.74
RFK	0.74
SCML4	0.74
SNCG	0.74
SPINK6	0.74
SPICE1	0.74
SNAPC2	0.74
TASP1	0.74
TCF12	0.74
TPH2	0.74
TRPV1	0.74
ZC3H12C	0.74
ZCCHC11	0.74
ADRA2C	0.73
AKT1S1	0.73
APOH	0.73
BRD3	0.73
CCNYL1	0.73
CD6	0.73
CDX1	0.73
CLDN22	0.73
CLOCK	0.73
DERL2	0.73
DPH6	0.73
EME2	0.73
ELOVL6	0.73
ENKUR	0.73
FLRT2	0.73
GAS2L1	0.73
HCLS1	0.73
KLC2	0.73
KLHL20	0.73
LOC105375795	0.73
METTL15	0.73
MFN1	0.73
NALCN-AS1	0.73
NIP7	0.73
NDUFAF8	0.73
NPIPB3	0.73
NT5C	0.73
PSD3	0.73
RPRD2	0.73
RPL18	0.73
RUFY3	0.73
SCTR	0.73
SESN1	0.73
SLC10A3	0.73
SLC7A4	0.73
SPRTN	0.73
TTC3	0.73
TTC4	0.73
YTHDC1	0.73
BLNK	0.72
CD86	0.72
CTNNA1	0.72
DHRS2	0.72
DTWD2	0.72
GPALPP1	0.72
HIST1H3A	0.72
LARP7	0.72
LOC101929315	0.72
LOC105374938	0.72
MSH5-SAPCD1	0.72
MLXIP	0.72
MYL12B	0.72
NEU4	0.72
RNPS1	0.72
SAMM50	0.72
SERTM1	0.72
SLC35F3	0.72
SPI1	0.72
UROC1	0.72
XXYLT1	0.72
WRAP53	0.72
ZBTB46	0.72
ZFP3	0.72
ABHD17C	0.71
APOBEC1	0.71
ARHGEF28	0.71
BICD1	0.71
BHLHA9	0.71
BBOX1	0.71
C10orf90	0.71
CCNA2	0.71
COX19	0.71
CPNE2	0.71
CYP21A2	0.71
DKK2	0.71
DGKB	0.71
DIS3	0.71
DOT1L	0.71
DCN	0.71
FBXO4	0.71
HYOU1	0.71
KLB	0.71
LIMS2	0.71
LGI3	0.71
LOC105371858	0.71
MEIKIN	0.71
MINOS1-NBL1	0.71
MIR6717	0.71
NAGLU	0.71
NUP50	0.71
PALMD	0.71
PNN	0.71
PHPT1	0.71
PPP2R2B	0.71
PPP6R1	0.71
PSPC1	0.71
RNF214	0.71
SLC35F5	0.71
STAC3	0.71
STX3	0.71
SYP	0.71
TAX1BP3	0.71
SLC26A8	0.71
TMEM249	0.71
TMEM237	0.71
TFB1M	0.71
TSSK2	0.71
ADGRG4	0.7
AGAP9	0.7
ALX4	0.7
C10orf113	0.7
C2	0.7
C1orf74	0.7
CFAP54	0.7
CIPC	0.7
FAM53C	0.7
FBLN5	0.7
GPR75-ASB3	0.7
HNRNPH3	0.7
HK1	0.7
INSC	0.7
KCTD10	0.7
KRTAP4-7	0.7
LCN6	0.7
LPXN	0.7
LRP1	0.7
MAML3	0.7
NTM	0.7
ONECUT2	0.7
OR5B12	0.7
PCP2	0.7
PNMA2	0.7
PRF1	0.7
PRPF19	0.7
RAD9B	0.7
SBK3	0.7
SHC3	0.7
TAGAP	0.7
TMEM190	0.7
TWF2	0.7
ZBTB49	0.7
ZSWIM2	0.7
ZNF773	0.7
AGER	0.69
AKAIN1	0.69
CARD8	0.69
DOC2A	0.69
FRG1	0.69
GTF3C3	0.69
GZMH	0.69
HHIPL1	0.69
HERC6	0.69
ICOS	0.69
KIAA1324	0.69
LCE3C	0.69
LOC101929057	0.69
LIX1L-AS1	0.69
LOC101928140	0.69
NBN	0.69
NFKBIL1	0.69
NSL1	0.69
OR52B2	0.69
OR2S2	0.69
PHF12	0.69
OTUD6B	0.69
RPL24	0.69
RP2	0.69
SEMG1	0.69
SF3B3	0.69
SLC25A31	0.69
SLC6A3	0.69
TAF9B	0.69
SSFA2	0.69
TGDS	0.69
TMA7	0.69
TMEM207	0.69
TRIM25	0.69
TPSB2	0.69
TSNAX	0.69
TYSND1	0.69
ZNF280B	0.69
ZNF473	0.69
AP1S1	0.68
BORCS7-ASMT	0.68
C16orf91	0.68
CACTIN	0.68
CARMIL2	0.68
DDAH2	0.68
FAM207A	0.68
FYTTD1	0.68
GLYR1	0.68
HARS	0.68
GTF2H3	0.68
HECW1	0.68
HMG20B	0.68
HLA-DMB	0.68
HS3ST1	0.68
IL10RB	0.68
IQCF3	0.68
IQCD	0.68
ITGA2	0.68
KHK	0.68
KEAP1	0.68
LSR	0.68
MMP8	0.68
NDUFAF2	0.68
OR1Q1	0.68
OR6X1	0.68
NUDT9	0.68
PCDH1	0.68
PDIA6	0.68
PLEKHS1	0.68
PSMB1	0.68
RASSF4	0.68
RBM43	0.68
RFX4	0.68
RGL4	0.68
SCGB2B2	0.68
SEMA6A	0.68
RPL7	0.68
SPAG7	0.68
SPTSSB	0.68
STAM	0.68
SEC23B	0.68
STRADB	0.68
STK16	0.68
SWSAP1	0.68
TAS2R31	0.68
TPRX1	0.68
VAMP3	0.68
WIF1	0.68
ZFYVE21	0.68
ZCCHC3	0.68
ZFP36L2	0.68
ADAP1	0.67
ALDH4A1	0.67
AMZ1	0.67
ARMCX1	0.67
BMT2	0.67
CCL17	0.67
CFAP74	0.67
CRK	0.67
CXCR2	0.67
CUL4B	0.67
DAGLA	0.67
CYP27C1	0.67
DEGS1	0.67
ETNK1	0.67
FANCI	0.67
FOXN3	0.67
KRTAP6-1	0.67
LGALS4	0.67
LOC102723385	0.67
LOC105369759	0.67
LRRIQ3	0.67
MPIG6B	0.67
MIR6845	0.67
NDRG1	0.67
NPRL2	0.67
OR13C4	0.67
PABPN1	0.67
PLCH1-AS2	0.67
PPIAL4F	0.67
PDE4C	0.67
PYURF	0.67
RD3L	0.67
RPS27L	0.67
RPS14	0.67
RTP5	0.67
RRP7A	0.67
SELENOM	0.67
SCN11A	0.67
SLC2A13	0.67
SLC47A2	0.67
SPEF1	0.67
SPATA32	0.67
STMN1	0.67
SYT13	0.67
TINAG	0.67
TMEM134	0.67
TMEM213	0.67
TTC8	0.67
UHRF1BP1L	0.67
UFM1	0.67
VLDLR	0.67
XBP1	0.67
WDCP	0.67
ZCCHC13	0.67
ACSL3	0.66
ANGPTL2	0.66
ANTXR1	0.66
ARL16	0.66
C5orf63	0.66
CDK11B	0.66
CERS1	0.66
CKAP2	0.66
CLEC4E	0.66
DHTKD1	0.66
ELF5	0.66
[truncated: 18,386 more rows]

## Sheet: Table S1B
Table S1B: Gene-wise results from weighted burden tests with problem drinking
Gene	SLP
SLC2A13	3.95
IL19	3.52
ZNF714	3.47
HCFC1R1	3.43
ZSWIM1	3.42
MYO5C	3.32
GPR61	3.3
PHKA2	3
LOC107985733	2.96
PDE8B	2.95
NAPA-AS1	2.93
C1orf141	2.9
C5orf46	2.9
GDPD4	2.88
DNAJC5B	2.83
SLFN5	2.79
LPAR4	2.78
CAPG	2.74
TMSB4X	2.7
ABCA10	2.64
CPA4	2.63
GTF2IRD2B	2.63
FOXD4	2.63
DYNC2LI1	2.61
HIST1H3J	2.6
NREP	2.6
PTRH1	2.58
TTLL13P	2.57
ZBTB43	2.57
ZNF439	2.55
SHISAL2B	2.54
ABHD1	2.52
MIR6806	2.47
LOC112268097	2.45
URAD	2.41
GTF2F2	2.4
RBX1	2.39
TUBGCP2	2.38
OR10R2	2.37
CFHR4	2.36
PNLIPRP2	2.36
MAMDC2	2.31
POU4F2	2.31
ITGA3	2.3
PPP1R8	2.3
ACSL6	2.29
TTLL2	2.29
C5orf34	2.28
RFT1	2.28
CSDE1	2.26
ZNF713	2.26
PPP1R1A	2.25
XCL2	2.24
ABT1	2.22
MPP2	2.19
KRTAP10-2	2.19
IMPDH1	2.18
NRSN2	2.18
ZNF671	2.18
MRPS30	2.17
BLOC1S5	2.16
EPN1	2.16
GLIPR1	2.16
ART1	2.15
OR52N1	2.15
MORC2	2.13
MANEA	2.12
MT3	2.09
LMO3	2.09
CDH23	2.08
DBI	2.07
ERRFI1	2.07
FAM47E-STBD1	2.07
LRRC56	2.07
SLC22A9	2.07
TEX14	2.05
CCDC62	2.04
TTC25	2.04
ZBTB7B	2.03
SARAF	2.02
DBH	2.01
SETSIP	2.01
ACTA1	2
CHIA	1.99
CHD7	1.99
FTH1	1.98
MAPK8	1.97
CEP104	1.96
EIF4A3	1.96
GMPR2	1.95
POTEJ	1.95
RFC5	1.95
MIR205	1.94
DHX32	1.93
ETFB	1.92
LOC105374334	1.92
MASP2	1.92
PRICKLE3	1.91
TMEM237	1.91
C3orf33	1.9
CCDC144NL	1.9
KRT78	1.9
ZFYVE16	1.9
CEBPZ	1.89
HLA-DQA2	1.88
LOC105369320	1.88
LRRC8E	1.88
MBD3L1	1.88
RBM22	1.87
STPG1	1.87
VIRMA	1.87
LOC107985481	1.86
RASAL2	1.86
TXN2	1.86
CHAF1B	1.85
EZR	1.85
RAB38	1.85
DDX58	1.84
FAM47E	1.84
FZD4	1.84
FXYD7	1.84
KLK14	1.84
TTC3	1.84
UQCRH	1.84
CATSPER4	1.83
CTSE	1.83
PPFIA2	1.83
CFAP58	1.82
FBXW7	1.82
RBPMS	1.82
SAR1B	1.82
ARL6IP6	1.81
FAM81A	1.81
MIR3911	1.81
ANKRD20A2	1.8
APBA3	1.8
DNAH14	1.8
MFSD13A	1.8
SMG8	1.8
ZMYND11	1.8
CACFD1	1.79
METTL24	1.79
PDLIM7	1.79
PTEN	1.79
CCT8L2	1.78
LOC102723385	1.78
OR4K5	1.78
IFT74	1.78
OR4K17	1.78
PITX2	1.78
RGS22	1.78
CACHD1	1.77
FLOT2	1.77
NPC1L1	1.77
SMARCE1	1.77
TVP23B	1.77
DCXR	1.76
MIR1260B	1.76
BARD1	1.75
EVX1	1.75
OPN1MW	1.75
RAB8A	1.75
S100Z	1.75
SUSD6	1.75
FAM117A	1.74
KCNH8	1.74
LOC105374771	1.74
YBX1	1.74
CATIP	1.73
CDH20	1.73
LOC107987264	1.73
MUSTN1	1.73
NXF1	1.73
SOAT1	1.73
SWAP70	1.73
FAM168B	1.72
FAM49B	1.72
HUS1	1.72
LOC112268136	1.72
SLC26A7	1.72
BLCAP	1.71
CD163L1	1.71
CTSO	1.71
FAM95C	1.71
GABPB1	1.71
DLC1	1.7
KIAA1324L	1.7
C1orf68	1.69
LOC101927632	1.69
MIR6841	1.69
MIR4745	1.69
MYRFL	1.69
ERICH2	1.68
LOC100507507	1.68
RANBP6	1.68
SEMG1	1.68
SYNGR4	1.68
ZHX2	1.67
CYBRD1	1.66
UBE2M	1.66
CRX	1.65
DGAT2	1.65
FAT1	1.65
DNAJC4	1.65
NCAPG2	1.65
PTPN12	1.65
SLC11A1	1.65
SLC25A29	1.65
ZNF131	1.65
G3BP1	1.64
ITM2C	1.64
PCOLCE-AS1	1.64
TARS2	1.64
EGF	1.63
HMCES	1.63
LOC101928816	1.63
RBBP6	1.63
SUGCT	1.63
GALM	1.62
OGDH	1.62
CYP7A1	1.61
EPAS1	1.61
MITD1	1.61
KRTCAP3	1.61
NUDT22	1.61
S100A7	1.61
ZNF124	1.61
ZNF653	1.61
ASAH2	1.6
C2orf80	1.6
IL2RB	1.6
LOC107985921	1.6
NFKBIE	1.6
OTOL1	1.6
VPS9D1-AS1	1.6
ZNF436	1.6
CFAP299	1.59
LOC101927051	1.59
ELOA3C	1.58
HOMEZ	1.58
ITPR1	1.58
LCE1D	1.58
PLCD1	1.58
EIF1	1.57
SKP1	1.57
CGB7	1.56
CNGA3	1.56
ESYT2	1.56
IFNA14	1.56
MAGI2	1.56
LOC112268221	1.56
SLX1B	1.56
ABCC8	1.55
ACSS1	1.55
LOC105374809	1.55
NAIF1	1.55
NIPAL3	1.55
SOX30	1.55
SOX9	1.55
ST5	1.55
CCNA1	1.54
ERI1	1.54
MIR6877	1.54
PRH1	1.54
RNF168	1.54
RSRP1	1.54
AHSP	1.53
GSDMD	1.53
NAGA	1.53
PLPP4	1.53
TNFRSF18	1.53
IFT22	1.52
ING4	1.52
LAIR1	1.52
LOC101927583	1.52
MYCBP	1.52
BRF2	1.51
CNOT2	1.51
COMMD3	1.51
EPHB2	1.51
FOXA3	1.51
MYBPC3	1.51
LST1	1.51
PHOSPHO2-KLHL23	1.51
PTCH2	1.51
RGCC	1.51
TPRG1	1.51
ZCWPW1	1.51
AGRN	1.5
CCDC50	1.5
GLIPR2	1.5
KIF5B	1.5
LOC105379404	1.5
NHEJ1	1.5
MFAP3L	1.5
PIGH	1.5
SMIM15	1.5
TMEM92	1.49
UAP1L1	1.49
ALDH1A3	1.48
BTN2A1	1.48
CDKN3	1.48
MYH14	1.48
RGS11	1.48
SRC	1.48
TMEM62	1.48
TOGARAM1	1.48
ZNF880	1.48
LOC105377849	1.47
PPP1R35	1.47
PSMB5	1.47
TGM6	1.47
TMEM250	1.47
YWHAB	1.47
ACAT2	1.46
APOL3	1.46
BRINP3	1.46
FAM71E2	1.46
FOXO3B	1.46
MUC5AC	1.46
PEAK1	1.46
SMIM21	1.46
ALDH16A1	1.45
HTR3E	1.45
ISY1-RAB43	1.45
PARP3	1.45
PRKCA	1.45
RPRM	1.45
TMEM179	1.45
TMEM63A	1.45
CCDC155	1.44
RBM15	1.44
TAX1BP3	1.44
CABP7	1.43
CLPP	1.43
CXorf40A	1.43
PRAMEF12	1.43
PRSS27	1.43
SLC26A8	1.43
SPAG9	1.43
ANKRD30A	1.42
AQP5	1.42
C3orf79	1.42
CCDC13	1.42
GSTP1	1.42
LOC100499484-C9ORF174	1.42
LRIT3	1.42
PCDH9	1.42
SLC22A12	1.42
SPEG	1.42
ZACN	1.42
ADGRL1	1.41
CACNA1C-AS1	1.41
CLDND1	1.41
DDX50	1.41
KATNAL1	1.41
PLIN1	1.41
RHEB	1.41
SLC39A4	1.41
SYBU	1.41
TJP3	1.41
YWHAH	1.41
ZP4	1.41
ASXL3	1.4
CPLX1	1.4
LOC283710	1.4
MBLAC2	1.4
OR13C8	1.4
IFNE	1.39
PRAMEF9	1.39
TPRX1	1.39
ZNF726	1.39
BMP10	1.38
C4orf50	1.38
CCL22	1.38
CYP2C8	1.38
FKBP10	1.38
GLI3	1.38
KCNC3	1.38
KLHDC3	1.38
MIR6821	1.38
SIN3B	1.38
SPEF1	1.38
TRAPPC4	1.38
ATP5MC2	1.37
CD320	1.37
C11orf40	1.37
GFI1B	1.37
MAFA	1.37
KIAA0895L	1.37
NEURL1B	1.37
SPHAR	1.37
CIT	1.36
CCM2	1.36
DEPDC1	1.36
GFRA4	1.36
INTS1	1.36
INSC	1.36
MYOZ2	1.36
PAN3	1.36
PROZ	1.36
TSPOAP1-AS1	1.36
ARRDC2	1.35
C4orf54	1.35
CWC25	1.35
NPTXR	1.35
NAPG	1.35
RCOR2	1.35
SPC25	1.35
STAB2	1.35
TMEM225B	1.35
TTC8	1.35
C1orf100	1.34
FCGR2C	1.34
IFRD1	1.34
MRPS25	1.34
PDZK1IP1	1.34
RCBTB1	1.34
TTC14	1.34
ART4	1.33
BAG6	1.33
BCAN	1.33
HTN3	1.33
MUL1	1.33
NR3C2	1.33
PAPOLB	1.33
STUM	1.33
THAP10	1.33
TSPYL4	1.33
CCDC117	1.32
FAM207A	1.32
FN3K	1.32
PLS3	1.32
RTP4	1.32
ZC3H14	1.32
ACSBG1	1.31
GFI1	1.31
LOC107985067	1.31
LRCH2	1.31
MAP7D1	1.31
PREX1	1.31
RBPJ	1.31
TMEM169	1.31
TMPRSS11A	1.31
ATP8B1	1.3
DERA	1.3
DPM2	1.3
CDK2AP2	1.3
FAM103A1	1.3
P2RY14	1.3
RANBP17	1.3
CENPS	1.29
KCNN3	1.29
ISYNA1	1.29
RXRA	1.29
SPRR1A	1.29
ST6GALNAC6	1.29
CBS	1.28
CENPS-CORT	1.28
CLTA	1.28
COLEC11	1.28
FDX1L	1.28
FASTK	1.28
FGF1	1.28
GAS2L2	1.28
HLA-DMA	1.28
MIR4695	1.28
NMD3	1.28
NOX5	1.28
SLC16A12	1.28
ZNF883	1.28
C21orf62	1.27
CLEC10A	1.27
FAM220A	1.27
KIF2B	1.27
KCNT1	1.27
LOC105372261	1.27
NAV3	1.27
OR8B3	1.27
PHLDA3	1.27
PTDSS2	1.27
TMEM243	1.27
APOL2	1.26
CDX2	1.26
DCDC2B	1.26
DGUOK-AS1	1.26
DPYSL4	1.26
FGFR1OP	1.26
IGF2BP1	1.26
GGT7	1.26
MIR1237	1.26
PDX1	1.26
SDR9C7	1.26
SETD1B	1.26
APC	1.25
AVPR2	1.25
BRD3	1.25
C1QTNF7	1.25
CCDC8	1.25
HNRNPH1	1.25
ITGB6	1.25
LOC107984690	1.25
PIGS	1.25
SUMO4	1.25
SYNE3	1.25
AP1G2	1.24
CIDEA	1.24
HLX-AS1	1.24
KCNA1	1.24
KSR2	1.24
LOC105376088	1.24
HADH	1.24
MMP7	1.24
SF3A3	1.24
RXFP1	1.24
SLC22A25	1.24
SPAG17	1.24
U2SURP	1.24
ZFAND2B	1.24
ABCD1	1.23
AREG	1.23
CCDC121	1.23
CCND3	1.23
DIAPH3	1.23
KRTAP20-1	1.23
SLC10A1	1.23
SPNS3	1.23
TMEM98	1.23
TSSK1B	1.23
UTP20	1.23
ZC4H2	1.23
ZPR1	1.23
C16orf46	1.22
EFHC2	1.22
CPNE9	1.22
MGC32805	1.22
JSRP1	1.22
RNF113A	1.22
RPN2	1.22
SEMA6A	1.22
SLC25A52	1.22
TRAPPC5	1.22
VPS26A	1.22
ZNF534	1.22
BHLHE41	1.21
EGFLAM	1.21
GATA5	1.21
GLTPD2	1.21
PIK3R6	1.21
SDK2	1.21
SHROOM3	1.21
VANGL2	1.21
ZNF891	1.21
C7orf50	1.2
CLUL1	1.2
CNDP1	1.2
GMPS	1.2
GRIK3	1.2
IGF2BP2	1.2
IL36G	1.2
LAMC3	1.2
LOC105371792	1.2
LURAP1L	1.2
MIR6832	1.2
MIR4259	1.2
NCKAP1L	1.2
NSMCE4A	1.2
RDH12	1.2
RPL27	1.2
SMCP	1.2
TMEM110-MUSTN1	1.2
TIMM23	1.2
TMEM167B	1.2
ZNF491	1.2
ANXA8	1.19
CABCOCO1	1.19
HOXA9	1.19
LOC101929388	1.19
LOC107984839	1.19
HIGD1B	1.19
NOTCH2NL	1.19
OTOF	1.19
RARB	1.19
REV3L	1.19
RPGRIP1L	1.19
SCGB1D1	1.19
TMC4	1.19
UPRT	1.19
ATP1A1-AS1	1.18
CHID1	1.18
GPR156	1.18
GPR83	1.18
LMO4	1.18
LOC107984986	1.18
MRPL32	1.18
POLD1	1.18
UPP2	1.18
YPEL5	1.18
ZBTB6	1.18
ZNF2	1.18
ZFHX4	1.18
AMY1B	1.17
C1orf195	1.17
CBFB	1.17
CATSPERZ	1.17
FAM219A	1.17
FANCI	1.17
FAM198B	1.17
EXOC1	1.17
MAD1L1	1.17
MTUS1	1.17
RIBC1	1.17
SFTPB	1.17
STK10	1.17
TMEM117	1.17
ADCY6	1.16
BIRC5	1.16
CCDC74B	1.16
FLG	1.16
CRYBG1	1.16
GDF15	1.16
HEMGN	1.16
HBE1	1.16
NAXD	1.16
LOC105370940	1.16
NSUN7	1.16
RNF32	1.16
RPUSD1	1.16
SLC16A6	1.16
SPANXN4	1.16
TMEM40	1.16
TTYH2	1.16
TSPAN2	1.16
ANKRD20A4	1.15
BAIAP2L2	1.15
CPLANE1	1.15
GRAMD4	1.15
GRPEL2	1.15
ISG20L2	1.15
LOC105375304	1.15
LPAR2	1.15
NBPF9	1.15
MVD	1.15
SI	1.15
STAT2	1.15
TSEN2	1.15
UNC79	1.15
USE1	1.15
ZNF84	1.15
AAGAB	1.14
C3orf84	1.14
FBXW12	1.14
FMO2	1.14
LRRN4CL	1.14
SEC14L2	1.14
TDP2	1.14
TECR	1.14
C7orf33	1.13
CHKB	1.13
CHIT1	1.13
CALD1	1.13
DEFB127	1.13
EMB	1.13
HIPK1	1.13
LEAP2	1.13
MAN1A1	1.13
NBAS	1.13
OR2V1	1.13
PRX	1.13
SMIM3	1.13
UBR5	1.13
TWIST2	1.13
CCDC187	1.12
CHURC1	1.12
FER1L5	1.12
KRTAP5-11	1.12
MIR6843	1.12
MTFP1	1.12
MLC1	1.12
OR52M1	1.12
OR14C36	1.12
OR5A1	1.12
PCED1B	1.12
SOD1	1.12
TOMM40	1.12
TRIM40	1.12
WDCP	1.12
ANKLE1	1.11
ASH1L	1.11
CFHR2	1.11
DDHD2	1.11
GNG4	1.11
IGSF5	1.11
LANCL1	1.11
KRT18	1.11
LIPN	1.11
LOC100133286	1.11
HDAC5	1.11
KCNA5	1.11
SLC5A12	1.11
SLCO2B1	1.11
UQCRFS1	1.11
BRWD1	1.1
CASP10	1.1
C15orf65	1.1
DOK2	1.1
EFCAB2	1.1
GABRA1	1.1
H3F3B	1.1
INSRR	1.1
FAM196B	1.1
LEO1	1.1
MMP17	1.1
MYADM	1.1
NPIPA7	1.1
PDXDC1	1.1
RAD9B	1.1
SEC62	1.1
SEMA3D	1.1
SPATA4	1.1
ATP5IF1	1.09
CASC4	1.09
CFAP46	1.09
CSNK1E	1.09
DOK3	1.09
FN3KRP	1.09
DHX30	1.09
HIST1H4B	1.09
IKBKE	1.09
KIR2DL2	1.09
KIR2DL3	1.09
LOC400927-CSNK1E	1.09
LY6H	1.09
SOX3	1.09
SPIRE2	1.09
USP48	1.09
TMEM151B	1.09
ALAS2	1.08
CCDC54	1.08
CFAP53	1.08
CEP85L	1.08
CFAP157	1.08
CPSF4	1.08
CTAGE4	1.08
DBF4	1.08
DIP2B	1.08
DOCK7	1.08
GPRC5A	1.08
HAUS6	1.08
IL36B	1.08
LOC646730	1.08
LONRF3	1.08
MAGEA4	1.08
MINK1	1.08
MPP3	1.08
NEIL2	1.08
NRF1	1.08
NIPA2	1.08
MEMO1	1.08
OR4K15	1.08
PLS1	1.08
RBM45	1.08
STARD9	1.08
TAGAP	1.08
TPBGL	1.08
TRIM63	1.08
UTP6	1.08
ZNF404	1.08
C11orf94	1.07
CAMSAP2	1.07
CPT1C	1.07
CYP7B1	1.07
EPC1	1.07
GABRG2	1.07
KYAT1	1.07
MEST	1.07
SLC25A19	1.07
ZNF407	1.07
ARHGAP31	1.06
ASCC3	1.06
ARX	1.06
CHKB-CPT1B	1.06
EIF2B3	1.06
EVA1B	1.06
FCRLA	1.06
INSR	1.06
LOC107984756	1.06
N4BP2L2	1.06
OR2M5	1.06
MUC5B	1.06
PLEKHA7	1.06
RPL41	1.06
SHCBP1	1.06
SNX33	1.06
SMOC1	1.06
STAC	1.06
TIRAP	1.06
AHNAK	1.05
C2orf27B	1.05
CD86	1.05
CORO1A	1.05
CRISP2	1.05
CYP2A7	1.05
DHX34	1.05
ELSPBP1	1.05
ELOVL2	1.05
ERICH3	1.05
FHOD3	1.05
GSDMA	1.05
MIR6881	1.05
OR1K1	1.05
GSS	1.05
ODAM	1.05
PSMD9	1.05
TBPL2	1.05
TMEM81	1.05
YKT6	1.05
A2M	1.04
CAPZA1	1.04
BRCA1	1.04
COL19A1	1.04
CYB5R3	1.04
ECD	1.04
FOXO6	1.04
HSDL2	1.04
IGIP	1.04
MIR6735	1.04
MPND	1.04
MRPL12	1.04
POU6F1	1.04
RBFOX1	1.04
RNF39	1.04
SPAG11A	1.04
SPATA16	1.04
TBC1D31	1.04
TRIB2	1.04
VDAC2	1.04
VSX1	1.04
ZNF76	1.04
ANKK1	1.03
C9orf66	1.03
ATP4B	1.03
CA1	1.03
CREG1	1.03
CYLD	1.03
DUS3L	1.03
DUSP19	1.03
FOSL1	1.03
GAGE12B	1.03
FAM120AOS	1.03
LOC105371049	1.03
MEX3D	1.03
MIR6845	1.03
NARF	1.03
KIF26B	1.03
NASP	1.03
OR2M7	1.03
NXF5	1.03
KCNF1	1.03
OR52K2	1.03
PABPN1	1.03
RPAP3	1.03
SC5D	1.03
STXBP4	1.03
ZNF98	1.03
ATP6V0A4	1.02
C9orf72	1.02
CCDC86	1.02
CEACAM20	1.02
CRB1	1.02
FKBP1B	1.02
EEF1AKMT3	1.02
GPHB5	1.02
HAUS7	1.02
IFNA8	1.02
IGFBP6	1.02
LOC107986215	1.02
NKAP	1.02
NFXL1	1.02
NTAN1	1.02
POMC	1.02
RBMX2	1.02
ROBO4	1.02
SMIM25	1.02
SLX1B-SULT1A4	1.02
SNIP1	1.02
SNRPB2	1.02
TIMP4	1.02
TRHDE	1.02
CFAP52	1.01
CELSR3	1.01
COG7	1.01
COL4A3BP	1.01
HLX	1.01
KCNG4	1.01
LRRC57	1.01
NT5DC4	1.01
ODF3	1.01
PCDH10	1.01
S100B	1.01
ST6GALNAC4	1.01
TARM1	1.01
UNC93A	1.01
ZNF532	1.01
ZNF185	1.01
ATP6V0E1	1
CDC42	1
EZH1	1
FYN	1
GJD4	1
GMEB1	1
HNRNPU	1
KIF14	1
LELP1	1
LOC105379176	1
HSD17B3	1
MIR631	1
KL	1
MS4A3	1
NKPD1	1
MTR	1
OR5B3	1
PLCH1-AS2	1
PPP6R3	1
RAB3B	1
SPATA31A5	1
SREBF2	1
SRGN	1
TLR8	1
TSPAN18	1
ZRANB2	1
ATP6V1G1	0.99
BLOC1S5-TXNDC5	0.99
C15orf48	0.99
C4orf46	0.99
ELMOD2	0.99
EXT2	0.99
HNRNPH2	0.99
LOC105370518	0.99
LOC101927572	0.99
LOC105378083	0.99
LOC107985334	0.99
MRPL34	0.99
POU4F1	0.99
PPP4R2	0.99
RNF144B	0.99
S100A14	0.99
SHROOM2	0.99
TBC1D16	0.99
TRMT11	0.99
ACSL4	0.98
C8B	0.98
BACE1	0.98
DHPS	0.98
GALK1	0.98
GADL1	0.98
GLYR1	0.98
KCNK7	0.98
LCE3D	0.98
LILRA1	0.98
LOC105374938	0.98
MMP1	0.98
OR4D11	0.98
PQLC2L	0.98
TMEM82	0.98
VAMP8	0.98
ZNF577	0.98
ADAM32	0.97
AMPD1	0.97
AP3B2	0.97
AZI2	0.97
BCL9L	0.97
CCDC78	0.97
DTNB	0.97
EDDM13	0.97
ERICH6	0.97
FBXO47	0.97
FGD3	0.97
HNF4A	0.97
KRTAP10-10	0.97
LINC01387	0.97
LRWD1	0.97
MIR328	0.97
MYO1F	0.97
OR7C1	0.97
PARM1	0.97
PRSS57	0.97
SRPX	0.97
TCERG1L	0.97
VSTM2L	0.97
WWC1	0.97
ZNF764	0.97
ABCB8	0.96
AHCYL2	0.96
CCSER1	0.96
EMC6	0.96
FAM83C	0.96
DZIP3	0.96
HMOX2	0.96
HSPA4L	0.96
MAP10	0.96
IFNGR2	0.96
MTIF3	0.96
OCIAD2	0.96
NPAS4	0.96
PSMD2	0.96
RAB42	0.96
RPS23	0.96
SDCCAG3	0.96
SGMS1	0.96
UQCRQ	0.96
ZNF473	0.96
ZNF544	0.96
BCLAF1	0.95
CGB2	0.95
CRHR1	0.95
FOXJ1	0.95
GOLGA3	0.95
GRM3	0.95
IHH	0.95
KIAA0825	0.95
LOC112268187	0.95
MBNL3	0.95
MIR1231	0.95
MOSPD2	0.95
MIR935	0.95
MS4A7	0.95
INTS5	0.95
PCDH17	0.95
PSMG2	0.95
RPS13	0.95
SEC61A2	0.95
TEX12	0.95
UAP1	0.95
TUBGCP6	0.95
U2AF2	0.95
CCK	0.94
COL4A2-AS2	0.94
CARF	0.94
DPH2	0.94
FRMD6	0.94
GPR137	0.94
GSTT2	0.94
IL36RN	0.94
KLHL23	0.94
LOC101928631	0.94
LOC112268184	0.94
MIR4648	0.94
OVCH2	0.94
MOSPD3	0.94
OR1Q1	0.94
POTEB3	0.94
POMGNT1	0.94
PRRG1	0.94
PSMA3	0.94
PTN	0.94
SHANK2	0.94
STK32A	0.94
TMEM95	0.94
TMCO4	0.94
TUBGCP4	0.94
ULK3	0.94
WNT5B	0.94
ARSF	0.93
C2CD4C	0.93
CASP6	0.93
COX6B2	0.93
DYNC1LI2	0.93
EIF4EBP1	0.93
KIF27	0.93
LMX1A	0.93
LOC105372704	0.93
FAT3	0.93
ISM2	0.93
NSD3	0.93
LCMT2	0.93
OTUD6A	0.93
PYROXD2	0.93
RBM17	0.93
RFPL3S	0.93
RPS25	0.93
SNCB	0.93
STX5	0.93
TIPRL	0.93
TPH2	0.93
VHLL	0.93
ZBTB4	0.93
APOA2	0.92
EBI3	0.92
GATC	0.92
DCAF5	0.92
IL12B	0.92
IREB2	0.92
M6PR	0.92
HSPA12B	0.92
MRVI1-AS1	0.92
OR51F2	0.92
NRXN2	0.92
PIWIL1	0.92
PTGR1	0.92
PXMP2	0.92
RPAP1	0.92
SHOX	0.92
SLFN12L	0.92
STPG3	0.92
TLE4	0.92
TIGAR	0.92
TMTC2	0.92
TRIM49B	0.92
VSTM4	0.92
ACADM	0.91
AP2M1	0.91
B3GALT5	0.91
C10orf99	0.91
CFDP1	0.91
DNAJC8	0.91
DPEP3	0.91
CITED4	0.91
EREG	0.91
IFIT1B	0.91
LAT2	0.91
LCE1E	0.91
LOC105370754	0.91
NDUFS1	0.91
PLEKHA5	0.91
PNKD	0.91
PPP1R14A	0.91
SPEF2	0.91
TMEM145	0.91
TLCD2	0.91
TMEM71	0.91
TRDMT1	0.91
TTC30A	0.91
C1orf194	0.9
CA14	0.9
CHL1-AS1	0.9
DHX35	0.9
DSCAML1	0.9
ICOSLG	0.9
KIAA0408	0.9
ISY1	0.9
LOC105369194	0.9
METTL9	0.9
MIA-RAB4B	0.9
MIR1181	0.9
MTRNR2L9	0.9
MIR6774	0.9
NPFFR1	0.9
PSME1	0.9
PSMB4	0.9
PXYLP1	0.9
TIMP2	0.9
TSTA3	0.9
TDO2	0.9
ZNF787	0.9
ZNF613	0.9
ABCA7	0.89
AGPAT4	0.89
BMP3	0.89
CAP1	0.89
CEP126	0.89
DAZAP2	0.89
FMNL1	0.89
KCNK13	0.89
MELTF	0.89
MED11	0.89
MMP19	0.89
MTF1	0.89
MTMR3	0.89
NDUFS7	0.89
OGDHL	0.89
PTPN1	0.89
RBM23	0.89
RNF114	0.89
RHBDL3	0.89
SP140L	0.89
TBC1D3F	0.89
SPRR2G	0.89
WDR35	0.89
XKR3	0.89
XRN1	0.89
ZAN	0.89
ZFP28	0.89
AGAP7P	0.88
AMIGO2	0.88
ALS2CL	0.88
BROX	0.88
C14orf119	0.88
CCDC182	0.88
CLDN2	0.88
GPR155	0.88
KIAA1109	0.88
LRP11	0.88
LRFN2	0.88
OR4X1	0.88
OR52B2	0.88
MIR6863	0.88
PLD2	0.88
PPP1R9B	0.88
PRM2	0.88
PROKR2	0.88
RAD51AP1	0.88
2004-09-01	0.88
SLC34A1	0.88
SPTBN5	0.88
ST7-OT3	0.88
TAT	0.88
TNFSF12-TNFSF13	0.88
TRIM22	0.88
TTLL12	0.88
WDR83	0.88
ABCA12	0.87
ACTR2	0.87
ANKRD54	0.87
ATAD1	0.87
ASB16-AS1	0.87
BOLA3	0.87
C19orf54	0.87
CD300LD	0.87
CD1E	0.87
CYB5R1	0.87
DHX38	0.87
EBLN1	0.87
ELOA3B	0.87
ENTPD7	0.87
FAAP20	0.87
FLJ45513	0.87
FASTKD3	0.87
KLHL11	0.87
KRTAP5-1	0.87
LDB1	0.87
MIR4690	0.87
MBNL2	0.87
MIR4749	0.87
MNT	0.87
MYLK-AS1	0.87
MPV17	0.87
NBPF14	0.87
NRBF2	0.87
METTL4	0.87
HLA-DQB1	0.87
PDCL3	0.87
PARP8	0.87
PCSK7	0.87
PI4KB	0.87
RNPEPL1	0.87
SAPCD1-AS1	0.87
SHBG	0.87
SLC18B1	0.87
STK39	0.87
TAC1	0.87
TTC9	0.87
ZNF552	0.87
ZNHIT1	0.87
AKAP2	0.86
C1orf112	0.86
CCIN	0.86
CDK20	0.86
CNGB3	0.86
DNAH17	0.86
F2RL2	0.86
EXTL1	0.86
FANCE	0.86
FTSJ1	0.86
FZD3	0.86
GAS2L1	0.86
HOXB13	0.86
HNRNPCL1	0.86
INHBA	0.86
MAGEB10	0.86
LYPD3	0.86
MKS1	0.86
MSTO1	0.86
NFE2L2	0.86
OR11L1	0.86
LYRM2	0.86
MICB	0.86
PDE9A	0.86
PLEKHD1	0.86
PPFIBP1	0.86
PRR20B	0.86
RNF151	0.86
SLC39A9	0.86
SP1	0.86
STOML2	0.86
TPM3	0.86
ZNF665	0.86
ALDH4A1	0.85
ASB15	0.85
ASXL1	0.85
BCDIN3D	0.85
C11orf71	0.85
C10orf67	0.85
C1orf229	0.85
CASP8AP2	0.85
CCNT2-AS1	0.85
CDH5	0.85
CHMP4C	0.85
CPM	0.85
EPN3	0.85
FAM78B	0.85
HIST1H4H	0.85
HOXA7	0.85
IFIT5	0.85
GBA2	0.85
LOC105371430	0.85
LY6D	0.85
MOGAT2	0.85
OR2A25	0.85
NRSN1	0.85
PHF14	0.85
QPCT	0.85
RBBP8	0.85
RBM8A	0.85
SCNN1A	0.85
WEE2-AS1	0.85
WDR82	0.85
ZFP30	0.85
ABCC12	0.84
ABCA1	0.84
C10orf105	0.84
C17orf50	0.84
CAPN3	0.84
CDK5R2	0.84
DCDC2	0.84
CYP2U1	0.84
DNAH10	0.84
DNMT3L	0.84
FTMT	0.84
GAB4	0.84
GIMAP5	0.84
GNRH1	0.84
GRIK2	0.84
H3F3C	0.84
HNRNPF	0.84
HMX2	0.84
KY	0.84
KIAA1107	0.84
EIF3B	0.84
MC5R	0.84
NECAB1	0.84
NDUFAF2	0.84
MSANTD3	0.84
PEX12	0.84
PLN	0.84
PRIM1	0.84
PRR29	0.84
RCAN2	0.84
RELL2	0.84
RYR3	0.84
SERPINB8	0.84
SH3BP5L	0.84
SLC36A2	0.84
SLC6A3	0.84
SLC52A2	0.84
SPATA31A1	0.84
SNX19	0.84
TIMM13	0.84
TRIM33	0.84
UGCG	0.84
ANKLE2	0.83
AP3M2	0.83
ARL4D	0.83
ASCL1	0.83
BMPR2	0.83
DEPP1	0.83
DEGS2	0.83
DMAC1	0.83
DUSP3	0.83
ERMP1	0.83
HERC6	0.83
ID1	0.83
FTH1P18	0.83
LCN10	0.83
LHX6	0.83
LARP1B	0.83
LIMA1	0.83
GRAP	0.83
LOC112268204	0.83
MRNIP	0.83
NCBP3	0.83
NOXO1	0.83
OR1D2	0.83
PCDHA5	0.83
PLK1	0.83
PM20D1	0.83
PPP2R3C	0.83
RNASE6	0.83
SND1	0.83
SULT1A2	0.83
TERB2	0.83
TRAPPC11	0.83
YTHDC1	0.83
ZNF683	0.83
ZNF816	0.83
ACY3	0.82
ADH4	0.82
ADAP1	0.82
ALG1L	0.82
ANKRD45	0.82
AIFM1	0.82
ATP23	0.82
CST9	0.82
CHRDL2	0.82
DBT	0.82
DNAJC18	0.82
DYRK1B	0.82
HNRNPA1	0.82
HYAL3	0.82
INSL6	0.82
INPP5A	0.82
IRF2BP1	0.82
KDM5B	0.82
KRTAP10-11	0.82
LOC105377291	0.82
LRRC19	0.82
LOC388813	0.82
MC3R	0.82
MIR5196	0.82
OR6C70	0.82
NRK	0.82
P2RX6	0.82
PDZD9	0.82
PRRT4	0.82
RAB21	0.82
SHISAL2A	0.82
SLC9A5	0.82
TXNL4A	0.82
ZHX3	0.82
ZNF721	0.82
AKAP6	0.81
ARHGAP12	0.81
ARMCX5-GPRASP2	0.81
BHLHB9	0.81
ARGFX	0.81
CANX	0.81
CYP27A1	0.81
DNAJC27	0.81
DNAJC9	0.81
DTWD2	0.81
COPS7B	0.81
FAM20A	0.81
GSTA2	0.81
INSM2	0.81
JPH1	0.81
KAZALD1	0.81
LAPTM5	0.81
KRTAP11-1	0.81
LOC101927267	0.81
LOC105371675	0.81
NLGN3	0.81
PARP10	0.81
OR10Z1	0.81
MOCS3	0.81
PCDHB7	0.81
PPIC	0.81
TMEM214	0.81
TSPAN32	0.81
UROD	0.81
ZNF286B	0.81
AARS2	0.8
ACSM2B	0.8
APOPT1	0.8
ATF6	0.8
BIK	0.8
C9orf43	0.8
CD2AP	0.8
CERS2	0.8
CLEC17A	0.8
CREBL2	0.8
CSNK1A1L	0.8
CYB561D1	0.8
EEF1D	0.8
EMP2	0.8
IKZF1	0.8
KLHL6	0.8
HDAC4	0.8
IRF2	0.8
MIR936	0.8
NR2E3	0.8
PDILT	0.8
RGN	0.8
RNF125	0.8
SYNDIG1L	0.8
TRIML1	0.8
TSPAN7	0.8
ZNF518A	0.8
BNIPL	0.79
C10orf91	0.79
C19orf67	0.79
CCDC184	0.79
CCL15	0.79
CDCA7L	0.79
CEP57	0.79
CLEC4E	0.79
CRK	0.79
DHRS7C	0.79
DKK2	0.79
ENO3	0.79
EPHX1	0.79
GPRASP1	0.79
GTPBP3	0.79
GZMH	0.79
INPP1	0.79
FAF2	0.79
IQCF5	0.79
LGSN	0.79
IFT57	0.79
METTL22	0.79
NAA15	0.79
NOMO2	0.79
NOL6	0.79
MAD2L2	0.79
PKIG	0.79
PRKACA	0.79
RAD52	0.79
SLC25A24	0.79
SUV39H2	0.79
TACSTD2	0.79
USP46	0.79
UHRF1	0.79
ZNRF2	0.79
ARHGAP28	0.78
ARNT	0.78
C11orf52	0.78
CCDC73	0.78
CERKL	0.78
CCDC137	0.78
CLDN17	0.78
CREB3L1	0.78
CYP4F11	0.78
DYTN	0.78
EID2B	0.78
FAM83F	0.78
EFHB	0.78
FIBIN	0.78
KSR1	0.78
LEKR1	0.78
LIX1L	0.78
LCN8	0.78
LOC107986255	0.78
LYSMD1	0.78
MCM2	0.78
MIR1233-2	0.78
LSAMP	0.78
MIA	0.78
RAB1A	0.78
RCAN3	0.78
RD3L	0.78
RIMKLB	0.78
SINHCAF	0.78
SLX4IP	0.78
SMAD1	0.78
SMIM10	0.78
SPAG8	0.78
SPICE1	0.78
TMEM97	0.78
TOMM70	0.78
TRDN	0.78
UFL1	0.78
TYROBP	0.78
WDYHV1	0.78
ZNF423	0.78
CCL15-CCL14	0.77
CA9	0.77
DM1-AS	0.77
FAM180B	0.77
GGNBP2	0.77
GPRIN2	0.77
KIF9	0.77
KMO	0.77
KIF1B	0.77
MIR4273	0.77
MIR5010	0.77
MICALCL	0.77
MIR6893	0.77
MHRT	0.77
PLA2G5	0.77
PRDM15	0.77
PUS1	0.77
SAMSN1-AS1	0.77
SEC24C	0.77
SEMA6B	0.77
SSX5	0.77
STK26	0.77
SSX4	0.77
TCF12	0.77
TMEM134	0.77
TMEM265	0.77
ZNF593	0.77
AKR7A2	0.76
APBA1	0.76
ASB17	0.76
ATF2	0.76
ARNTL2-AS1	0.76
C18orf63	0.76
C1QTNF5	0.76
C1orf54	0.76
C19orf71	0.76
CATSPER1	0.76
CASC1	0.76
CD14	0.76
COX6A2	0.76
CORO2B	0.76
DLL3	0.76
EIF3C	0.76
EPOR	0.76
FAM111B	0.76
FBN3	0.76
FSCB	0.76
CYP39A1	0.76
HDGFL1	0.76
LDHA	0.76
LOC101929098	0.76
LILRA5	0.76
MIR6818	0.76
NKAIN4	0.76
MZB1	0.76
OR4N4	0.76
LIPT2	0.76
OR6C4	0.76
OR10W1	0.76
OTOS	0.76
MIR6823	0.76
NCR1	0.76
PDF	0.76
PERP	0.76
POU6F2	0.76
RESP18	0.76
RRP8	0.76
RRS1	0.76
SFRP1	0.76
SRR	0.76
SLC27A2	0.76
TLX1	0.76
UFD1	0.76
UGDH	0.76
WDFY4	0.76
ZFYVE19	0.76
ZNF510	0.76
AOC1	0.75
C1RL	0.75
C2orf68	0.75
CD27-AS1	0.75
CFAP74	0.75
CHI3L2	0.75
COX14	0.75
CTU1	0.75
DAW1	0.75
DENR	0.75
ERMARD	0.75
FIP1L1	0.75
FGD6	0.75
HTR3D	0.75
INCENP	0.75
KMT5C	0.75
MED9	0.75
MYBPH	0.75
MYC	0.75
PDE12	0.75
NR0B1	0.75
PAFAH2	0.75
PDYN	0.75
PTPRT	0.75
RAB24	0.75
RFESD	0.75
SPATA5	0.75
TAF1C	0.75
ZNF287	0.75
ALG3	0.74
BPIFB4	0.74
C12orf57	0.74
CABP1	0.74
CCDC74A	0.74
COX7A1	0.74
DGCR6	0.74
DOCK11	0.74
DMWD	0.74
EGR4	0.74
FNDC4	0.74
GBA3	0.74
GNL3L	0.74
GPX2	0.74
HFM1	0.74
HIKESHI	0.74
HNRNPL	0.74
HRK	0.74
IL17REL	0.74
LMBRD1	0.74
KLRC1	0.74
LL21NC02-21A1.1	0.74
LOC100130452	0.74
LOC105370820	0.74
GPR137B	0.74
HLTF	0.74
METTL25	0.74
NCOR2	0.74
OLFML2B	0.74
OTOP1	0.74
LOC101928543	0.74
OVOS	0.74
PDLIM5	0.74
PDE3A	0.74
PRAMEF5	0.74
RAD1	0.74
RNF8	0.74
SRGAP2D	0.74
TAS2R16	0.74
TAS2R19	0.74
TLR5	0.74
TIMM44	0.74
TMEM87A	0.74
TRIB3	0.74
TRIM73	0.74
USP5	0.74
UPK1A-AS1	0.74
UGT3A1	0.74
WDR27	0.74
VHL	0.74
ZNF277	0.74
ZNF735	0.74
AGAP9	0.73
ADM2	0.73
ATP7B	0.73
BCL7C	0.73
C12orf66	0.73
DPP3	0.73
EXOSC10	0.73
CSGALNACT1	0.73
FAM120B	0.73
GALP	0.73
GSTM4	0.73
HS6ST2	0.73
ITGA6	0.73
KCTD5	0.73
KRT79	0.73
LENG9	0.73
LINC01619	0.73
LYVE1	0.73
MAP3K15	0.73
MEFV	0.73
MFSD5	0.73
MMD	0.73
MMS22L	0.73
NCK1	0.73
NUP85	0.73
KHSRP	0.73
OR10AG1	0.73
PEX10	0.73
PAX7	0.73
PKP2	0.73
POLE4	0.73
PSMC2	0.73
QPRT	0.73
RBP5	0.73
RPL37	0.73
RTKN	0.73
SLC46A2	0.73
SPATA31D4	0.73
UCP3	0.73
VASP	0.73
UPK3A	0.73
ZNF778	0.73
AP2B1	0.72
CDH19	0.72
CTDSP2	0.72
CYSRT1	0.72
DCDC2C	0.72
DDX27	0.72
GALNT10	0.72
GUCD1	0.72
GUCA1B	0.72
HTR5A-AS1	0.72
INO80D	0.72
LOC100506071	0.72
LOC101928193	0.72
LOC107984413	0.72
MAML2	0.72
MROH6	0.72
NOC4L	0.72
OXR1	0.72
PCDHB1	0.72
LOC105379193	0.72
MSS51	0.72
PIGW	0.72
PIM1	0.72
RSPO2	0.72
SIGLEC1	0.72
SLC51A	0.72
SPINK13	0.72
STX3	0.72
TCTE1	0.72
TMTC3	0.72
TMEM168	0.72
TMC5	0.72
TPD52	0.72
VCX3B	0.72
XG	0.72
ZNF585A	0.72
ZNF823	0.72
ZNF839	0.72
ACER2	0.71
AZIN1	0.71
C8G	0.71
CALM3	0.71
CEACAM7	0.71
C8orf87	0.71
CYP2J2	0.71
DDI2	0.71
DMKN	0.71
FAM19A5	0.71
GRID2IP	0.71
GINS3	0.71
EMILIN2	0.71
EMC8	0.71
INTS2	0.71
LOC101927969	0.71
MIR6734	0.71
MIR4683	0.71
KRT73	0.71
NANS	0.71
OAZ1	0.71
OTOR	0.71
MAP2K4	0.71
PCBP4	0.71
PFKM	0.71
PGM2	0.71
RBM41	0.71
REXO4	0.71
SFXN4	0.71
SIGLEC6	0.71
SMARCC1	0.71
SNX8	0.71
TEX30	0.71
TLR2	0.71
UBR7	0.71
ZFX	0.71
ZNF30	0.71
ACBD7	0.7
AMHR2	0.7
ARHGAP22	0.7
C1QB	0.7
ASL	0.7
C11orf44	0.7
CHAC2	0.7
CILP2	0.7
CYP4V2	0.7
DUSP18	0.7
DUT	0.7
EBF1	0.7
EN1	0.7
CHRD	0.7
FAM25A	0.7
FOXR2	0.7
GPR84	0.7
INTS7	0.7
KLF15	0.7
KPNA4	0.7
LANCL2	0.7
LARP7	0.7
LOC105376116	0.7
LRRC28	0.7
NAT1	0.7
NFATC2IP	0.7
NUDT18	0.7
OPRM1	0.7
MRPS14	0.7
NAPEPLD	0.7
OR3A3	0.7
OR51A2	0.7
PGS1	0.7
PHF23	0.7
SDCCAG8	0.7
SH3D21	0.7
SLC6A11	0.7
SLX1A	0.7
TAAR8	0.7
TCAF2	0.7
TNPO1	0.7
ZNF276	0.7
ZNF347	0.7
ADGRB1	0.69
ATP6V0E2	0.69
CCDC127	0.69
CCL3	0.69
CLUH	0.69
FLNC	0.69
GPALPP1	0.69
GRM2	0.69
HGF	0.69
HSD17B1	0.69
KIF24	0.69
LMNB1	0.69
LPCAT3	0.69
MIR6754	0.69
MIR4750	0.69
MIR6879	0.69
MKKS	0.69
MLXIP	0.69
NADSYN1	0.69
MYBL1	0.69
NIPAL4	0.69
OR10A5	0.69
MEGF11	0.69
MCM5	0.69
MAZ	0.69
NGLY1	0.69
OR5M8	0.69
PLA2G2D	0.69
RASAL1	0.69
RBM14-RBM4	0.69
RELN	0.69
RHBDL1	0.69
RRM2	0.69
SERPINB13	0.69
SGO2	0.69
SLC16A10	0.69
SLC2A11	0.69
SOD3	0.69
SPPL2A	0.69
SPO11	0.69
TBL3	0.69
TMEM132D-AS2	0.69
TDRD10	0.69
TG	0.69
TMEM45B	0.69
YWHAG	0.69
VGLL3	0.69
ZNF202	0.69
ZNF322	0.69
ZSCAN30	0.69
USP11	0.69
ALDH1A2	0.68
ANO10	0.68
BCAT1	0.68
BMP5	0.68
BTBD1	0.68
C18orf21	0.68
C1orf226	0.68
CDC42SE1	0.68
DAB2	0.68
FEM1A	0.68
FER	0.68
GJA10	0.68
GPR132	0.68
GPD1	0.68
FAM155B	0.68
KIF18A	0.68
KRTAP22-2	0.68
LOC100129098	0.68
LRRC45	0.68
MICAL1	0.68
MC1R	0.68
MKNK1	0.68
MED21	0.68
MRPS22	0.68
MYBPHL	0.68
MSMB	0.68
NIPAL2	0.68
PCDHB8	0.68
PHC2	0.68
PRAMEF18	0.68
RERGL	0.68
SGIP1	0.68
SLC35G1	0.68
SLC43A1	0.68
SLC9A9	0.68
SNX15	0.68
SPTB	0.68
TEN1-CDK3	0.68
TMEM106B	0.68
AQP10	0.67
ARRB1	0.67
AVPR1B	0.67
BRPF3	0.67
C9orf62	0.67
CASD1	0.67
CD8B	0.67
CHCHD2	0.67
CPNE6	0.67
COG8	0.67
DLD	0.67
CHDH	0.67
CNPY2	0.67
F3	0.67
FST	0.67
FUT6	0.67
GAR1	0.67
GMIP	0.67
GYPE	0.67
KRTAP10-1	0.67
KLHL10	0.67
KIAA2013	0.67
LOC105369333	0.67
LOC101930593	0.67
MAP4K4	0.67
METAP2	0.67
MFSD12	0.67
[truncated: 18,386 more rows]

## Sheet: Table S2A
Table S2A: Results of gene set analyses with heavy drinking
GeneSet	MLP
MULTI_ORGANISM_PROCESS	2.41
SYNAPSE_PART	2.26
REGULATION_OF_BODY_FLUID_LEVELS	2.15
WOUND_HEALING	2.15
INOSITOL_OR_PHOSPHATIDYLINOSITOL_KINASE_ACTIVITY	2.03
TRANSCRIPTION_FACTOR_ACTIVITY	2
TRANSCRIPTION_REPRESSOR_ACTIVITY	1.92
ANATOMICAL_STRUCTURE_FORMATION	1.89
RESPONSE_TO_BIOTIC_STIMULUS	1.84
IMMUNOLOGICAL_SYNAPSE	1.78
MULTICELLULAR_ORGANISMAL_DEVELOPMENT	1.78
PROTEIN_MATURATION	1.77
RESPONSE_TO_OTHER_ORGANISM	1.74
NOTCH_SIGNALING_PATHWAY	1.74
HEMOSTASIS	1.69
COAGULATION	1.64
PEROXISOMAL_MEMBRANE	1.62
MICROBODY_MEMBRANE	1.62
POSITIVE_REGULATION_OF_RESPONSE_TO_STIMULUS	1.62
CELL_FATE_COMMITMENT	1.62
SPECIFIC_TRANSCRIPTIONAL_REPRESSOR_ACTIVITY	1.62
TUBE_DEVELOPMENT	1.58
CARBOHYDRATE_BINDING	1.58
BLOOD_COAGULATION	1.57
DOUBLE_STRAND_BREAK_REPAIR	1.56
GLYCOPROTEIN_CATABOLIC_PROCESS	1.54
RESPONSE_TO_EXTERNAL_STIMULUS	1.54
OXIDOREDUCTASE_ACTIVITY_GO_0016706	1.54
RESPONSE_TO_WOUNDING	1.53
ACTIN_FILAMENT	1.5
TISSUE_REMODELING	1.5
EXTERNAL_SIDE_OF_PLASMA_MEMBRANE	1.48
STRIATED_MUSCLE_CONTRACTION_GO_0006941	1.48
AMYLOID_PRECURSOR_PROTEIN_METABOLIC_PROCESS	1.48
RESPONSE_TO_VIRUS	1.47
BONE_REMODELING	1.47
ELECTRON_CARRIER_ACTIVITY	1.47
LOW_DENSITY_LIPOPROTEIN_BINDING	1.47
PEROXISOMAL_PART	1.46
MICROBODY_PART	1.46
KINASE_ACTIVATOR_ACTIVITY	1.46
SYSTEM_DEVELOPMENT	1.45
MRNA_BINDING	1.45
PHOSPHOLIPASE_C_ACTIVATION	1.44
REGULATION_OF_CYTOKINE_BIOSYNTHETIC_PROCESS	1.44
INTRA_GOLGI_VESICLE_MEDIATED_TRANSPORT	1.43
REGULATION_OF_RESPONSE_TO_EXTERNAL_STIMULUS	1.42
POSITIVE_REGULATION_OF_HYDROLASE_ACTIVITY	1.41
LYTIC_VACUOLE	1.39
LYSOSOME	1.39
POSITIVE_REGULATION_OF_CYTOKINE_BIOSYNTHETIC_PROCESS	1.39
REPRODUCTION	1.39
INTERLEUKIN_2_PRODUCTION	1.38
CYTOKINE_METABOLIC_PROCESS	1.37
CELL_CELL_ADHESION	1.34
TUBE_MORPHOGENESIS	1.32
VACUOLE	1.29
REGULATION_OF_BIOLOGICAL_QUALITY	1.29
POSITIVE_REGULATION_OF_MULTICELLULAR_ORGANISMAL_PROCESS	1.29
PHOSPHOINOSITIDE_MEDIATED_SIGNALING	1.29
ANGIOGENESIS	1.29
OXIDOREDUCTASE_ACTIVITY_ACTING_ON_THE_CH_CH_GROUP_OF_DONORS	1.29
CYTOKINE_PRODUCTION	1.28
HEPARIN_BINDING	1.28
FOCAL_ADHESION_FORMATION	1.27
CELLULAR_RESPONSE_TO_STIMULUS	1.27
REGULATION_OF_TRANSCRIPTION_FACTOR_ACTIVITY	1.26
MRNA_SPLICE_SITE_SELECTION	1.26
INORGANIC_ANION_TRANSMEMBRANE_TRANSPORTER_ACTIVITY	1.26
STRUCTURAL_MOLECULE_ACTIVITY	1.26
CELLULAR_RESPONSE_TO_STRESS	1.25
MALE_GONAD_DEVELOPMENT	1.24
REPRODUCTIVE_PROCESS	1.23
CALCIUM_ION_TRANSMEMBRANE_TRANSPORTER_ACTIVITY	1.23
APICAL_PLASMA_MEMBRANE	1.22
OXYGEN_BINDING	1.2
FATTY_ACID_BIOSYNTHETIC_PROCESS	1.19
CYTOKINE_BIOSYNTHETIC_PROCESS	1.19
RESPONSE_TO_BACTERIUM	1.18
CELLULAR_RESPONSE_TO_EXTRACELLULAR_STIMULUS	1.18
POSITIVE_REGULATION_OF_I_KAPPAB_KINASE_NF_KAPPAB_CASCADE	1.17
NUCLEOTIDE_SUGAR_METABOLIC_PROCESS	1.17
AUXILIARY_TRANSPORT_PROTEIN_ACTIVITY	1.17
COFACTOR_METABOLIC_PROCESS	1.16
HEART_DEVELOPMENT	1.16
SEROTONIN_RECEPTOR_ACTIVITY	1.16
LIPID_KINASE_ACTIVITY	1.16
RESPONSE_TO_STRESS	1.15
NEGATIVE_REGULATION_OF_CELL_PROLIFERATION	1.15
TRANSCRIPTION_COREPRESSOR_ACTIVITY	1.15
REGULATION_OF_CELLULAR_PH	1.14
MEIOTIC_CELL_CYCLE	1.14
POSITIVE_REGULATION_OF_CELLULAR_COMPONENT_ORGANIZATION_AND_BIOGENESIS	1.14
PHAGOCYTOSIS	1.13
CELLULAR_BIOSYNTHETIC_PROCESS	1.13
BODY_FLUID_SECRETION	1.13
DEVELOPMENTAL_GROWTH	1.13
RECEPTOR_COMPLEX	1.12
LIPID_BIOSYNTHETIC_PROCESS	1.12
HEME_BIOSYNTHETIC_PROCESS	1.12
G_PROTEIN_SIGNALING_COUPLED_TO_IP3_SECOND_MESSENGERPHOSPHOLIPASE_C_ACTIVATING	1.11
PHOSPHOLIPID_METABOLIC_PROCESS	1.11
INTEGRIN_COMPLEX	1.09
POSITIVE_REGULATION_OF_CATALYTIC_ACTIVITY	1.09
REGULATION_OF_MULTICELLULAR_ORGANISMAL_PROCESS	1.09
REGULATION_OF_ACTION_POTENTIAL	1.08
ORGAN_DEVELOPMENT	1.08
NERVOUS_SYSTEM_DEVELOPMENT	1.07
CALCIUM_MEDIATED_SIGNALING	1.06
REGULATION_OF_NEUROGENESIS	1.06
GLYCOSAMINOGLYCAN_BINDING	1.06
TRANSMEMBRANE_TRANSPORTER_ACTIVITY	1.06
ANATOMICAL_STRUCTURE_DEVELOPMENT	1.05
NITROGEN_COMPOUND_BIOSYNTHETIC_PROCESS	1.05
FEMALE_PREGNANCY	1.04
BIOSYNTHETIC_PROCESS	1.04
REGIONALIZATION	1.04
NEGATIVE_REGULATION_OF_CELL_ADHESION	1.04
RNA_SPLICINGVIA_TRANSESTERIFICATION_REACTIONS	1.04
MEIOTIC_RECOMBINATION	1.04
TRANSFERASE_ACTIVITY_TRANSFERRING_ACYL_GROUPS	1.04
CHAPERONE_BINDING	1.04
DNA_RECOMBINATION	1.03
RIBONUCLEOPROTEIN_BINDING	1.03
POST_TRANSLATIONAL_PROTEIN_MODIFICATION	1.02
CYTOKINE_ACTIVITY	1.02
HISTONE_MODIFICATION	1.01
ESTABLISHMENT_AND_OR_MAINTENANCE_OF_CHROMATIN_ARCHITECTURE	1.01
UBIQUITIN_CYCLE	1.01
POSITIVE_REGULATION_OF_IMMUNE_SYSTEM_PROCESS	1
ACTIVATION_OF_IMMUNE_RESPONSE	1
CYTOCHROME_C_OXIDASE_ACTIVITY	1
NF_KAPPAB_BINDING	1
EXTRINSIC_TO_PLASMA_MEMBRANE	0.99
PROTEIN_UBIQUITINATION	0.99
HEME_METABOLIC_PROCESS	0.99
PROTEIN_N_TERMINUS_BINDING	0.99
OXIDOREDUCTASE_ACTIVITY_ACTING_ON_CH_OH_GROUP_OF_DONORS	0.99
RESPONSE_TO_ORGANIC_SUBSTANCE	0.98
REGULATION_OF_I_KAPPAB_KINASE_NF_KAPPAB_CASCADE	0.98
STRUCTURAL_CONSTITUENT_OF_MUSCLE	0.97
SKELETAL_DEVELOPMENT	0.95
SPHINGOLIPID_METABOLIC_PROCESS	0.95
TRANSCRIPTION_COACTIVATOR_ACTIVITY	0.95
MEIOSIS_I	0.94
REGULATION_OF_PH	0.94
PROTEIN_SECRETION	0.94
DEFENSE_RESPONSE_TO_BACTERIUM	0.94
CELL_CYCLE_ARREST_GO_0007050	0.94
REGULATION_OF_IMMUNE_SYSTEM_PROCESS	0.94
LIGAND_GATED_CHANNEL_ACTIVITY	0.94
CASPASE_ACTIVATION	0.93
AMINO_ACID_TRANSMEMBRANE_TRANSPORTER_ACTIVITY	0.93
POLYSACCHARIDE_BINDING	0.93
I_KAPPAB_KINASE_NF_KAPPAB_CASCADE	0.92
POSITIVE_REGULATION_OF_CASPASE_ACTIVITY	0.92
CELLULAR_MONOVALENT_INORGANIC_CATION_HOMEOSTASIS	0.92
SIALYLTRANSFERASE_ACTIVITY	0.92
TRANSFERASE_ACTIVITY_TRANSFERRING_GROUPS_OTHER_THAN_AMINO_ACYL_GROUPS	0.92
EMBRYONIC_DEVELOPMENT	0.91
SUBSTRATE_SPECIFIC_TRANSMEMBRANE_TRANSPORTER_ACTIVITY	0.91
CHEMOKINE_ACTIVITY	0.91
CALMODULIN_BINDING	0.91
SOLUBLE_FRACTION	0.9
TISSUE_MORPHOGENESIS	0.9
GLYCOPROTEIN_METABOLIC_PROCESS	0.9
REGULATION_OF_AXONOGENESIS	0.9
TRANSCRIPTION_ACTIVATOR_ACTIVITY	0.9
OXIDOREDUCTASE_ACTIVITY_ACTING_ON_NADH_OR_NADPH	0.9
TRIACYLGLYCEROL_METABOLIC_PROCESS	0.89
HISTONE_METHYLTRANSFERASE_ACTIVITY	0.89
CHANNEL_REGULATOR_ACTIVITY	0.89
APICAL_PART_OF_CELL	0.88
SECOND_MESSENGER_MEDIATED_SIGNALING	0.88
PROTEIN_SERINE_THREONINE_TYROSINE_KINASE_ACTIVITY	0.88
POSITIVE_REGULATION_OF_T_CELL_ACTIVATION	0.87
ICOSANOID_METABOLIC_PROCESS	0.87
PROTEIN_METABOLIC_PROCESS	0.87
CHROMATIN_MODIFICATION	0.87
SECRETIN_LIKE_RECEPTOR_ACTIVITY	0.87
TRANSCRIPTION_COFACTOR_ACTIVITY	0.87
NUCLEAR_MATRIX	0.86
POSITIVE_REGULATION_OF_TRANSLATION	0.86
REGULATION_OF_DNA_METABOLIC_PROCESS	0.86
COVALENT_CHROMATIN_MODIFICATION	0.86
POTASSIUM_ION_TRANSPORT	0.86
CELLULAR_RESPONSE_TO_NUTRIENT_LEVELS	0.86
POSITIVE_REGULATION_OF_CYTOKINE_PRODUCTION	0.86
LIPOPROTEIN_BINDING	0.86
N_METHYLTRANSFERASE_ACTIVITY	0.86
CELL_SURFACE	0.85
POSITIVE_REGULATION_OF_SIGNAL_TRANSDUCTION	0.85
MONOCARBOXYLIC_ACID_METABOLIC_PROCESS	0.85
EXCITATORY_EXTRACELLULAR_LIGAND_GATED_ION_CHANNEL_ACTIVITY	0.85
SYNAPSE	0.84
SPLICEOSOME_ASSEMBLY	0.84
REGULATION_OF_HYDROLASE_ACTIVITY	0.84
AMINO_ACID_TRANSPORT	0.84
COFACTOR_CATABOLIC_PROCESS	0.84
OLIGOSACCHARIDE_METABOLIC_PROCESS	0.84
TRANSLATION	0.84
PHOSPHORYLATION	0.84
MEMBRANE_LIPID_METABOLIC_PROCESS	0.83
DEVELOPMENT_OF_PRIMARY_SEXUAL_CHARACTERISTICS	0.83
REGULATION_OF_RESPONSE_TO_STIMULUS	0.83
REGULATION_OF_SMALL_GTPASE_MEDIATED_SIGNAL_TRANSDUCTION	0.83
CHEMOKINE_RECEPTOR_BINDING	0.83
EXTRACELLULAR_LIGAND_GATED_ION_CHANNEL_ACTIVITY	0.83
MICROTUBULE_CYTOSKELETON_ORGANIZATION_AND_BIOGENESIS	0.82
SUPEROXIDE_METABOLIC_PROCESS	0.82
INTERLEUKIN_8_BIOSYNTHETIC_PROCESS	0.82
DEFENSE_RESPONSE	0.82
RESPONSE_TO_CHEMICAL_STIMULUS	0.82
PROTEIN_MODIFICATION_BY_SMALL_PROTEIN_CONJUGATION	0.82
HEMATOPOIETIN_INTERFERON_CLASSD200_DOMAIN_CYTOKINE_RECEPTOR_BINDING	0.82
MAGNESIUM_ION_BINDING	0.82
HOMEOSTASIS_OF_NUMBER_OF_CELLS	0.81
VASCULATURE_DEVELOPMENT	0.81
OXYGEN_AND_REACTIVE_OXYGEN_SPECIES_METABOLIC_PROCESS	0.81
GLYCEROPHOSPHOLIPID_METABOLIC_PROCESS	0.81
LIGAND_DEPENDENT_NUCLEAR_RECEPTOR_ACTIVITY	0.81
AMINE_TRANSMEMBRANE_TRANSPORTER_ACTIVITY	0.81
SUBSTRATE_SPECIFIC_TRANSPORTER_ACTIVITY	0.81
DNA_BINDING	0.81
RESPONSE_TO_EXTRACELLULAR_STIMULUS	0.8
SODIUM_ION_TRANSPORT	0.8
LIPOPROTEIN_BIOSYNTHETIC_PROCESS	0.8
ATPASE_ACTIVITY_COUPLED_TO_TRANSMEMBRANE_MOVEMENT_OF_IONS	0.8
ION_TRANSMEMBRANE_TRANSPORTER_ACTIVITY	0.8
REGULATION_OF_TRANSCRIPTION_FROM_RNA_POLYMERASE_II_PROMOTER	0.79
CARBOXYLESTERASE_ACTIVITY	0.79
TISSUE_DEVELOPMENT	0.78
CHROMOSOME_ORGANIZATION_AND_BIOGENESIS	0.78
EXTRACELLULAR_MATRIX_STRUCTURAL_CONSTITUENT	0.78
ANCHORED_TO_MEMBRANE	0.77
ANCHORED_TO_PLASMA_MEMBRANE	0.77
MONOVALENT_INORGANIC_CATION_HOMEOSTASIS	0.77
NEUTRAL_AMINO_ACID_TRANSPORT	0.77
GLYCOSPHINGOLIPID_METABOLIC_PROCESS	0.77
NEGATIVE_REGULATION_OF_BIOLOGICAL_PROCESS	0.77
STEROID_BIOSYNTHETIC_PROCESS	0.77
SUGAR_BINDING	0.77
CATION_TRANSPORTING_ATPASE_ACTIVITY	0.77
INTRINSIC_TO_MEMBRANE	0.76
ACTIN_CYTOSKELETON	0.76
SUBSTRATE_SPECIFIC_CHANNEL_ACTIVITY	0.76
REGULATION_OF_CELL_ADHESION	0.75
ION_HOMEOSTASIS	0.75
RESPONSE_TO_HYPOXIA	0.75
STEROID_HORMONE_RECEPTOR_ACTIVITY	0.75
PHOSPHOLIPASE_A2_ACTIVITY	0.75
SINGLE_STRANDED_RNA_BINDING	0.75
REGULATION_OF_ANATOMICAL_STRUCTURE_MORPHOGENESIS	0.74
LIPID_METABOLIC_PROCESS	0.74
INFLAMMATORY_RESPONSE	0.74
CELLULAR_CATION_HOMEOSTASIS	0.74
PROTEIN_TARGETING_TO_MEMBRANE	0.74
REGULATION_OF_LYMPHOCYTE_ACTIVATION	0.74
CALCIUM_ION_BINDING	0.74
ATPASE_ACTIVITY_COUPLED_TO_TRANSMEMBRANE_MOVEMENT_OF_IONS_PHOSPHORYLATIVE_MECHANISM	0.74
REGULATION_OF_DNA_BINDING	0.73
LOCOMOTORY_BEHAVIOR	0.73
CELLULAR_PROTEIN_METABOLIC_PROCESS	0.73
MACROMOLECULE_BIOSYNTHETIC_PROCESS	0.73
INACTIVATION_OF_MAPK_ACTIVITY	0.73
PHOSPHOINOSITIDE_METABOLIC_PROCESS	0.73
CELLULAR_DEFENSE_RESPONSE	0.73
TRANSFERASE_ACTIVITY_TRANSFERRING_PENTOSYL_GROUPS	0.73
HYDROLASE_ACTIVITY_ACTING_ON_CARBON_NITROGEN_NOT_PEPTIDEBONDSIN_LINEAR_AMIDES	0.73
NEUROTRANSMITTER_SECRETION	0.72
PROTEIN_MODIFICATION_PROCESS	0.72
COFACTOR_BIOSYNTHETIC_PROCESS	0.72
RECEPTOR_SIGNALING_PROTEIN_ACTIVITY	0.72
CARBOXYLIC_ACID_TRANSMEMBRANE_TRANSPORTER_ACTIVITY	0.72
CELL_ACTIVATION	0.71
PATTERN_SPECIFICATION_PROCESS	0.71
REGULATION_OF_CHROMOSOME_ORGANIZATION_AND_BIOGENESIS	0.71
BILE_ACID_METABOLIC_PROCESS	0.71
BIOPOLYMER_MODIFICATION	0.71
GLIOGENESIS	0.71
REGULATION_OF_ENDOCYTOSIS	0.71
IMMUNE_SYSTEM_PROCESS	0.71
RESPIRATORY_GASEOUS_EXCHANGE	0.71
CATION_HOMEOSTASIS	0.71
NUCLEOTIDE_BINDING	0.71
RAS_GTPASE_BINDING	0.71
ANTIGEN_BINDING	0.71
INTEGRAL_TO_GOLGI_MEMBRANE	0.7
INTEGRAL_TO_MEMBRANE	0.7
ACTIVATION_OF_NF_KAPPAB_TRANSCRIPTION_FACTOR	0.7
MITOTIC_SPINDLE_ORGANIZATION_AND_BIOGENESIS	0.7
PROTEIN_HOMOOLIGOMERIZATION	0.7
RNA_SPLICING	0.7
PHOSPHATE_TRANSMEMBRANE_TRANSPORTER_ACTIVITY	0.7
ENZYME_ACTIVATOR_ACTIVITY	0.7
ORGANIC_ACID_TRANSMEMBRANE_TRANSPORTER_ACTIVITY	0.7
PHOSPHOLIPID_BIOSYNTHETIC_PROCESS	0.69
REGULATION_OF_T_CELL_ACTIVATION	0.69
PROTEOLYSIS	0.69
AMINE_TRANSPORT	0.69
G_PROTEIN_COUPLED_RECEPTOR_BINDING	0.69
UBIQUITIN_BINDING	0.69
NEGATIVE_REGULATION_OF_MAP_KINASE_ACTIVITY	0.68
FATTY_ACID_METABOLIC_PROCESS	0.68
OXIDOREDUCTASE_ACTIVITY_GO_0016705	0.68
POSITIVE_REGULATION_OF_T_CELL_PROLIFERATION	0.67
TRNA_METABOLIC_PROCESS	0.67
POSITIVE_REGULATION_OF_DNA_METABOLIC_PROCESS	0.67
CHEMICAL_HOMEOSTASIS	0.67
OXIDOREDUCTASE_ACTIVITY_GO_0016616	0.67
NEUTRAL_AMINO_ACID_TRANSMEMBRANE_TRANSPORTER_ACTIVITY	0.67
OXIDOREDUCTASE_ACTIVITY	0.67
PHOSPHOLIPASE_ACTIVITY	0.67
REGULATION_OF_T_CELL_PROLIFERATION	0.66
CELLULAR_MACROMOLECULE_METABOLIC_PROCESS	0.66
PROTEIN_AMINO_ACID_DEPHOSPHORYLATION	0.66
HYDROGEN_ION_TRANSMEMBRANE_TRANSPORTER_ACTIVITY	0.66
L_AMINO_ACID_TRANSMEMBRANE_TRANSPORTER_ACTIVITY	0.66
PEROXISOME_ORGANIZATION_AND_BIOGENESIS	0.65
POSITIVE_REGULATION_OF_IMMUNE_RESPONSE	0.65
GENERATION_OF_NEURONS	0.65
RESPONSE_TO_CARBOHYDRATE_STIMULUS	0.65
REGULATION_OF_RAS_PROTEIN_SIGNAL_TRANSDUCTION	0.65
LEUKOCYTE_ACTIVATION	0.65
HOMEOSTATIC_PROCESS	0.65
CELLULAR_LIPID_METABOLIC_PROCESS	0.65
LIPID_BINDING	0.65
RNA_SPLICING_FACTOR_ACTIVITYTRANSESTERIFICATION_MECHANISM	0.65
HYDROLASE_ACTIVITY_ACTING_ON_CARBON_NITROGEN_NOT_PEPTIDEBONDSIN_CYCLIC_AMIDINES	0.65
TRNA_PROCESSING	0.64
REGULATION_OF_CYTOKINE_PRODUCTION	0.64
POSITIVE_REGULATION_OF_LYMPHOCYTE_ACTIVATION	0.64
NEGATIVE_REGULATION_OF_CYTOKINE_BIOSYNTHETIC_PROCESS	0.64
POSITIVE_REGULATION_OF_TRANSFERASE_ACTIVITY	0.64
REGULATION_OF_CELL_PROLIFERATION	0.64
MICROVILLUS	0.63
PROTEIN_OLIGOMERIZATION	0.63
POSITIVE_REGULATION_OF_CELL_DIFFERENTIATION	0.63
CYCLIC_NUCLEOTIDE_METABOLIC_PROCESS	0.63
RESPONSE_TO_NUTRIENT_LEVELS	0.63
CELLULAR_HOMEOSTASIS	0.63
MONOVALENT_INORGANIC_CATION_TRANSPORT	0.63
NON_MEMBRANE_SPANNING_PROTEIN_TYROSINE_KINASE_ACTIVITY	0.63
FUCOSYLTRANSFERASE_ACTIVITY	0.63
PATTERN_BINDING	0.63
ION_CHANNEL_ACTIVITY	0.63
CELL_SURFACE_RECEPTOR_LINKED_SIGNAL_TRANSDUCTION_GO_0007166	0.62
NEGATIVE_REGULATION_OF_ANGIOGENESIS	0.62
INTERLEUKIN_8_PRODUCTION	0.62
SKELETAL_MUSCLE_DEVELOPMENT	0.62
POSITIVE_REGULATION_OF_EPITHELIAL_CELL_PROLIFERATION	0.62
RHO_GTPASE_ACTIVATOR_ACTIVITY	0.62
HISTONE_DEACETYLASE_COMPLEX	0.61
NEGATIVE_REGULATION_OF_CELL_CYCLE	0.61
PURINE_NUCLEOTIDE_BINDING	0.61
MICROBODY	0.6
PLASMA_MEMBRANE	0.6
PEROXISOME	0.6
EXTRACELLULAR_STRUCTURE_ORGANIZATION_AND_BIOGENESIS	0.6
POSITIVE_REGULATION_OF_TRANSCRIPTION_FACTOR_ACTIVITY	0.6
PROTEIN_AMINO_ACID_LIPIDATION	0.6
PROTEIN_AMINO_ACID_PHOSPHORYLATION	0.6
ADENYL_NUCLEOTIDE_BINDING	0.6
EPITHELIAL_TO_MESENCHYMAL_TRANSITION	0.59
REGULATION_OF_NEUROTRANSMITTER_LEVELS	0.59
IMMUNE_RESPONSE	0.59
MRNA_PROCESSING_GO_0006397	0.59
REGULATION_OF_CELL_SHAPE	0.59
HETEROCYCLE_METABOLIC_PROCESS	0.59
INTRAMOLECULAR_OXIDOREDUCTASE_ACTIVITY	0.59
GLYCOLIPID_METABOLIC_PROCESS	0.58
SIGNAL_TRANSDUCTION	0.58
REGULATION_OF_TRANSLATION	0.58
NEGATIVE_REGULATION_OF_CELLULAR_PROCESS	0.58
JNK_CASCADE	0.58
EMBRYONIC_MORPHOGENESIS	0.58
OXIDOREDUCTASE_ACTIVITY_ACTING_ON_PEROXIDE_AS_ACCEPTOR	0.58
SMALL_CONJUGATING_PROTEIN_BINDING	0.58
PURINE_RIBONUCLEOTIDE_BINDING	0.58
MITOCHONDRIAL_RESPIRATORY_CHAIN	0.57
NEGATIVE_REGULATION_OF_MULTICELLULAR_ORGANISMAL_PROCESS	0.57
MEMBRANE_LIPID_BIOSYNTHETIC_PROCESS	0.57
REGULATION_OF_ENDOTHELIAL_CELL_PROLIFERATION	0.57
REGULATION_OF_MEMBRANE_POTENTIAL	0.57
REGULATION_OF_VIRAL_REPRODUCTION	0.57
ACTIVE_TRANSMEMBRANE_TRANSPORTER_ACTIVITY	0.57
ADENYL_RIBONUCLEOTIDE_BINDING	0.57
AMINOPEPTIDASE_ACTIVITY	0.57
SARCOMERE	0.56
NADH_DEHYDROGENASE_COMPLEX	0.56
MITOCHONDRIAL_RESPIRATORY_CHAIN_COMPLEX_I	0.56
NUCLEAR_UBIQUITIN_LIGASE_COMPLEX	0.56
REPLICATION_FORK	0.56
MITOCHONDRION	0.56
RESPIRATORY_CHAIN_COMPLEX_I	0.56
MITOTIC_CELL_CYCLE_CHECKPOINT	0.56
GAMETE_GENERATION	0.56
SEXUAL_REPRODUCTION	0.56
REGULATION_OF_CELL_CELL_ADHESION	0.56
PIGMENT_BIOSYNTHETIC_PROCESS	0.56
NEURON_DIFFERENTIATION	0.56
NEGATIVE_REGULATION_OF_TRANSCRIPTION_FACTOR_ACTIVITY	0.56
ACTIVATION_OF_PROTEIN_KINASE_ACTIVITY	0.56
ENDORIBONUCLEASE_ACTIVITY	0.56
PLASMA_MEMBRANE_PART	0.55
NEGATIVE_REGULATION_OF_CELLULAR_METABOLIC_PROCESS	0.55
REGULATION_OF_MOLECULAR_FUNCTION	0.55
T_CELL_DIFFERENTIATION	0.55
RESPONSE_TO_OXIDATIVE_STRESS	0.55
REGULATION_OF_BINDING	0.55
PHOSPHATASE_INHIBITOR_ACTIVITY	0.55
MONOSACCHARIDE_TRANSMEMBRANE_TRANSPORTER_ACTIVITY	0.55
POTASSIUM_CHANNEL_REGULATOR_ACTIVITY	0.55
INTERCELLULAR_JUNCTION_ASSEMBLY	0.54
SECRETION	0.54
CELLULAR_RESPIRATION	0.54
CATION_TRANSMEMBRANE_TRANSPORTER_ACTIVITY	0.54
DI___TRI_VALENT_INORGANIC_CATION_TRANSMEMBRANE_TRANSPORTER_ACTIVITY	0.54
DOUBLE_STRANDED_RNA_BINDING	0.54
SMALL_GTPASE_BINDING	0.54
SYNAPTOGENESIS	0.53
ENERGY_RESERVE_METABOLIC_PROCESS	0.53
REGULATION_OF_SYNAPSE_STRUCTURE_AND_ACTIVITY	0.53
DNA_INTEGRITY_CHECKPOINT	0.53
SPERM_MOTILITY	0.53
EXCRETION	0.53
SYNAPSE_ORGANIZATION_AND_BIOGENESIS	0.53
GENERATION_OF_A_SIGNAL_INVOLVED_IN_CELL_CELL_SIGNALING	0.53
NEGATIVE_REGULATION_OF_TRANSCRIPTION_FROM_RNA_POLYMERASE_II_PROMOTER	0.53
REGULATION_OF_JAK_STAT_CASCADE	0.53
NEUROGENESIS	0.53
OVULATION_CYCLE	0.53
SPINDLE_ORGANIZATION_AND_BIOGENESIS	0.53
SUGAR_TRANSMEMBRANE_TRANSPORTER_ACTIVITY	0.53
MEMBRANE	0.52
NON_MEMBRANE_BOUND_ORGANELLE	0.52
INTRACELLULAR_NON_MEMBRANE_BOUND_ORGANELLE	0.52
NEGATIVE_REGULATION_OF_IMMUNE_SYSTEM_PROCESS	0.52
PRODUCTION_OF_MOLECULAR_MEDIATOR_OF_IMMUNE_RESPONSE	0.52
T_CELL_ACTIVATION	0.52
SMAD_BINDING	0.52
S_ADENOSYLMETHIONINE_DEPENDENT_METHYLTRANSFERASE_ACTIVITY	0.52
RHO_GUANYL_NUCLEOTIDE_EXCHANGE_FACTOR_ACTIVITY	0.52
TRANSCRIPTION_FACTOR_BINDING	0.52
INORGANIC_CATION_TRANSMEMBRANE_TRANSPORTER_ACTIVITY	0.52
SERINE_TYPE_ENDOPEPTIDASE_ACTIVITY	0.52
MEMBRANE_PART	0.51
ENDOCYTIC_VESICLE	0.51
M_PHASE	0.51
DETECTION_OF_CHEMICAL_STIMULUS	0.51
PROTEIN_STABILIZATION	0.51
REGULATED_SECRETORY_PATHWAY	0.51
NEGATIVE_REGULATION_OF_METABOLIC_PROCESS	0.51
COLLAGEN_BINDING	0.51
HORMONE_ACTIVITY	0.51
INTRINSIC_TO_PLASMA_MEMBRANE	0.5
CYTOSKELETON	0.5
COATED_VESICLE_MEMBRANE	0.5
COENZYME_METABOLIC_PROCESS	0.5
CELL_CYCLE_CHECKPOINT_GO_0000075	0.5
DEFENSE_RESPONSE_TO_VIRUS	0.5
ENERGY_DERIVATION_BY_OXIDATION_OF_ORGANIC_COMPOUNDS	0.5
LEARNING_AND_OR_MEMORY	0.5
PIGMENT_METABOLIC_PROCESS	0.5
HYDROLASE_ACTIVITY_ACTING_ON_CARBON_NITROGEN_NOT_PEPTIDEBONDS	0.5
GATED_CHANNEL_ACTIVITY	0.5
ENZYME_REGULATOR_ACTIVITY	0.5
PROTEIN_DEACETYLASE_ACTIVITY	0.5
RECEPTOR_ACTIVITY	0.5
EXONUCLEASE_ACTIVITY	0.5
ACTIN_FILAMENT_BINDING	0.5
MONOVALENT_INORGANIC_CATION_TRANSMEMBRANE_TRANSPORTER_ACTIVITY	0.5
ENZYME_BINDING	0.5
MITOCHONDRIAL_ENVELOPE	0.49
GLUCAN_METABOLIC_PROCESS	0.49
PROTEIN_COMPLEX_ASSEMBLY	0.49
POSITIVE_REGULATION_OF_CELL_MIGRATION	0.49
ACTIN_FILAMENT_BASED_MOVEMENT	0.49
ION_TRANSPORT	0.49
INTEGRIN_BINDING	0.49
RECEPTOR_SIGNALING_PROTEIN_SERINE_THREONINE_KINASE_ACTIVITY	0.49
HISTONE_ACETYLTRANSFERASE_ACTIVITY	0.49
PROTEIN_SERINE_THREONINE_PHOSPHATASE_COMPLEX	0.48
CYTOSOLIC_PART	0.48
POSITIVE_REGULATION_OF_PHOSPHORYLATION	0.48
T_CELL_PROLIFERATION	0.48
RNA_PROCESSING	0.48
REGULATION_OF_CATALYTIC_ACTIVITY	0.48
NEGATIVE_REGULATION_OF_RESPONSE_TO_STIMULUS	0.48
RIBONUCLEASE_ACTIVITY	0.48
ACTIN_BINDING	0.48
GTPASE_BINDING	0.48
INTEGRAL_TO_PLASMA_MEMBRANE	0.47
CENTROSOME	0.47
N_TERMINAL_PROTEIN_AMINO_ACID_MODIFICATION	0.47
DEPHOSPHORYLATION	0.47
MYELOID_CELL_DIFFERENTIATION	0.47
NEGATIVE_REGULATION_OF_DNA_BINDING	0.47
MORPHOGENESIS_OF_AN_EPITHELIUM	0.47
POSITIVE_REGULATION_OF_SECRETION	0.47
TRANSMISSION_OF_NERVE_IMPULSE	0.47
RAS_GUANYL_NUCLEOTIDE_EXCHANGE_FACTOR_ACTIVITY	0.47
SMALL_GTPASE_REGULATOR_ACTIVITY	0.47
ACETYLGALACTOSAMINYLTRANSFERASE_ACTIVITY	0.47
POTASSIUM_CHANNEL_ACTIVITY	0.47
ACETYLGLUCOSAMINYLTRANSFERASE_ACTIVITY	0.47
PDZ_DOMAIN_BINDING	0.47
INTRINSIC_TO_ORGANELLE_MEMBRANE	0.46
HEMOPOIESIS	0.46
REGULATION_OF_PROTEIN_MODIFICATION_PROCESS	0.46
CELLULAR_PROTEIN_COMPLEX_ASSEMBLY	0.46
REGULATION_OF_CELLULAR_COMPONENT_ORGANIZATION_AND_BIOGENESIS	0.46
CELL_CELL_SIGNALING	0.46
REGULATION_OF_CELL_MORPHOGENESIS	0.46
NEGATIVE_REGULATION_OF_BINDING	0.46
REGULATION_OF_NUCLEOBASENUCLEOSIDENUCLEOTIDE_AND_NUCLEIC_ACID_METABOLIC_PROCESS	0.46
LYMPHOCYTE_ACTIVATION	0.46
STRESS_ACTIVATED_PROTEIN_KINASE_SIGNALING_PATHWAY	0.46
TRANSFERASE_ACTIVITY_TRANSFERRING_GLYCOSYL_GROUPS	0.46
STRUCTURAL_CONSTITUENT_OF_RIBOSOME	0.46
MOLECULAR_ADAPTOR_ACTIVITY	0.46
ATPASE_ACTIVITY	0.46
SH3_SH2_ADAPTOR_ACTIVITY	0.46
ISOMERASE_ACTIVITY	0.46
INTRINSIC_TO_GOLGI_MEMBRANE	0.45
RESPONSE_TO_STEROID_HORMONE_STIMULUS	0.45
RHYTHMIC_PROCESS	0.45
ORGAN_MORPHOGENESIS	0.45
EMBRYO_IMPLANTATION	0.45
EPIDERMAL_GROWTH_FACTOR_RECEPTOR_SIGNALING_PATHWAY	0.45
RAS_GTPASE_ACTIVATOR_ACTIVITY	0.45
PROTEIN_METHYLTRANSFERASE_ACTIVITY	0.45
MOTOR_ACTIVITY	0.45
GLUTATHIONE_TRANSFERASE_ACTIVITY	0.45
MAP_KINASE_KINASE_KINASE_ACTIVITY	0.45
NEGATIVE_REGULATION_OF_NUCLEOBASENUCLEOSIDENUCLEOTIDE_AND_NUCLEIC_ACID_METABOLIC_PROCESS	0.44
HORMONE_SECRETION	0.44
MACROMOLECULAR_COMPLEX_ASSEMBLY	0.44
POSITIVE_REGULATION_OF_TRANSPORT	0.44
LEUKOCYTE_CHEMOTAXIS	0.44
GLYCOPROTEIN_BIOSYNTHETIC_PROCESS	0.44
PHOSPHOINOSITIDE_BIOSYNTHETIC_PROCESS	0.44
SPHINGOLIPID_BIOSYNTHETIC_PROCESS	0.44
G_PROTEIN_COUPLED_RECEPTOR_PROTEIN_SIGNALING_PATHWAY	0.44
GTP_BINDING	0.44
PROTEIN_TRANSPORTER_ACTIVITY	0.44
CYSTEINE_TYPE_PEPTIDASE_ACTIVITY	0.44
ATP_DEPENDENT_RNA_HELICASE_ACTIVITY	0.44
ENDONUCLEASE_ACTIVITY	0.44
PROTEIN_KINASE_BINDING	0.44
PEPTIDASE_ACTIVITY	0.44
VIRAL_GENOME_REPLICATION	0.43
REGULATION_OF_INTERFERON_GAMMA_BIOSYNTHETIC_PROCESS	0.43
INTERLEUKIN_1_SECRETION	0.43
POSITIVE_REGULATION_OF_DEFENSE_RESPONSE	0.43
CARBOXYLIC_ACID_TRANSPORT	0.43
RESPONSE_TO_TEMPERATURE_STIMULUS	0.43
G1_PHASE_OF_MITOTIC_CELL_CYCLE	0.43
RECEPTOR_MEDIATED_ENDOCYTOSIS	0.43
TRANSCRIPTION_FROM_RNA_POLYMERASE_II_PROMOTER	0.43
POSITIVE_REGULATION_OF_DNA_BINDING	0.43
PRIMARY_ACTIVE_TRANSMEMBRANE_TRANSPORTER_ACTIVITY	0.43
MYOSIN_COMPLEX	0.42
REGULATION_OF_RHO_PROTEIN_SIGNAL_TRANSDUCTION	0.42
AXON_GUIDANCE	0.42
POSITIVE_REGULATION_OF_PHOSPHATE_METABOLIC_PROCESS	0.42
ORGANIC_ACID_TRANSPORT	0.42
NEGATIVE_REGULATION_OF_CELLULAR_BIOSYNTHETIC_PROCESS	0.42
LYMPHOCYTE_DIFFERENTIATION	0.42
REGULATION_OF_PROTEIN_METABOLIC_PROCESS	0.42
LIPOPROTEIN_METABOLIC_PROCESS	0.42
NEGATIVE_REGULATION_OF_TRANSCRIPTION	0.42
NEGATIVE_REGULATION_OF_BIOSYNTHETIC_PROCESS	0.42
LIPASE_ACTIVITY	0.42
STEROL_BINDING	0.42
MICROTUBULE_MOTOR_ACTIVITY	0.42
NEUROPEPTIDE_HORMONE_ACTIVITY	0.42
GUANYL_NUCLEOTIDE_BINDING	0.42
ATP_BINDING	0.42
CYTOPLASMIC_VESICLE_MEMBRANE	0.41
CYTOPLASMIC_VESICLE_PART	0.41
PROTEIN_FOLDING	0.41
G_PROTEIN_SIGNALING_ADENYLATE_CYCLASE_INHIBITING_PATHWAY	0.41
STRIATED_MUSCLE_DEVELOPMENT	0.41
MYOBLAST_DIFFERENTIATION	0.41
POSITIVE_REGULATION_OF_BIOLOGICAL_PROCESS	0.41
MRNA_METABOLIC_PROCESS	0.41
DNA_PACKAGING	0.41
CYCLIC_NUCLEOTIDE_MEDIATED_SIGNALING	0.41
PROTEIN_TYROSINE_PHOSPHATASE_ACTIVITY	0.41
AMINE_RECEPTOR_ACTIVITY	0.41
PHOSPHOLIPID_BINDING	0.41
EXOPEPTIDASE_ACTIVITY	0.41
TELOMERIC_DNA_BINDING	0.41
CYTOSKELETAL_PROTEIN_BINDING	0.41
METAL_ION_TRANSMEMBRANE_TRANSPORTER_ACTIVITY	0.41
INTEGRAL_TO_ORGANELLE_MEMBRANE	0.4
EXTRACELLULAR_SPACE	0.4
RESPONSE_TO_TOXIN	0.4
AXONOGENESIS	0.4
REGULATION_OF_PEPTIDYL_TYROSINE_PHOSPHORYLATION	0.4
INTERCELLULAR_JUNCTION_ASSEMBLY_AND_MAINTENANCE	0.4
REGULATION_OF_BLOOD_PRESSURE	0.4
GLAND_DEVELOPMENT	0.4
REGULATION_OF_METABOLIC_PROCESS	0.4
NEURON_DEVELOPMENT	0.4
DNA_DAMAGE_RESPONSESIGNAL_TRANSDUCTION_BY_P53_CLASS_MEDIATOR	0.4
REGULATION_OF_IMMUNE_RESPONSE	0.4
RNA_BINDING	0.4
BRUSH_BORDER	0.39
EXTRACELLULAR_REGION	0.39
ENDOPLASMIC_RETICULUM	0.39
RUFFLE	0.39
HETEROPHILIC_CELL_ADHESION	0.39
AEROBIC_RESPIRATION	0.39
PROTEIN_RNA_COMPLEX_ASSEMBLY	0.39
REGULATION_OF_CATABOLIC_PROCESS	0.39
INTERFERON_GAMMA_BIOSYNTHETIC_PROCESS	0.39
RNA_CATABOLIC_PROCESS	0.39
ECTODERM_DEVELOPMENT	0.39
KINASE_REGULATOR_ACTIVITY	0.39
ION_BINDING	0.39
TRANSFERASE_ACTIVITY_TRANSFERRING_ALKYL_OR_ARYLOTHER_THAN_METHYLGROUPS	0.39
MYOFIBRIL	0.38
CYTOSKELETAL_PART	0.38
MICROSOME	0.38
LYSOSOME_ORGANIZATION_AND_BIOGENESIS	0.38
REGULATION_OF_SIGNAL_TRANSDUCTION	0.38
REGULATION_OF_GENE_SPECIFIC_TRANSCRIPTION	0.38
HEMOPOIETIC_OR_LYMPHOID_ORGAN_DEVELOPMENT	0.38
RESPONSE_TO_UV	0.38
DNA_MODIFICATION	0.38
CATION_TRANSPORT	0.38
INNATE_IMMUNE_RESPONSE	0.38
NEGATIVE_REGULATION_OF_CELL_MIGRATION	0.38
MAP_KINASE_ACTIVITY	0.38
ANION_CATION_SYMPORTER_ACTIVITY	0.38
SINGLE_STRANDED_DNA_BINDING	0.38
HISTONE_DEACETYLASE_BINDING	0.38
DEACETYLASE_ACTIVITY	0.38
VESICULAR_FRACTION	0.37
VESICLE_COAT	0.37
ONE_CARBON_COMPOUND_METABOLIC_PROCESS	0.37
NEGATIVE_REGULATION_OF_CELLULAR_PROTEIN_METABOLIC_PROCESS	0.37
REGULATION_OF_CELL_MIGRATION	0.37
ORGANIC_ACID_METABOLIC_PROCESS	0.37
POSITIVE_REGULATION_OF_CELLULAR_PROTEIN_METABOLIC_PROCESS	0.37
CIRCADIAN_RHYTHM	0.37
REGULATION_OF_MAP_KINASE_ACTIVITY	0.37
PROTEIN_PROCESSING	0.37
REGULATION_OF_CELLULAR_PROTEIN_METABOLIC_PROCESS	0.37
REGULATION_OF_PROTEIN_STABILITY	0.37
CATION_CHANNEL_ACTIVITY	0.37
PEPTIDE_RECEPTOR_ACTIVITY	0.37
CORNIFIED_ENVELOPE	0.36
VOLTAGE_GATED_POTASSIUM_CHANNEL_COMPLEX	0.36
CONDENSED_NUCLEAR_CHROMOSOME	0.36
GLYCEROPHOSPHOLIPID_BIOSYNTHETIC_PROCESS	0.36
NEURITE_DEVELOPMENT	0.36
NEGATIVE_REGULATION_OF_TRANSPORT	0.36
REGULATION_OF_CELLULAR_METABOLIC_PROCESS	0.36
REGULATION_OF_CELL_DIFFERENTIATION	0.36
G_PROTEIN_SIGNALING_COUPLED_TO_CYCLIC_NUCLEOTIDE_SECOND_MESSENGER	0.36
SPERMATID_DIFFERENTIATION	0.36
ENDODEOXYRIBONUCLEASE_ACTIVITY	0.36
THIOLESTER_HYDROLASE_ACTIVITY	0.36
UDP_GLYCOSYLTRANSFERASE_ACTIVITY	0.36
COFACTOR_TRANSPORTER_ACTIVITY	0.36
RNA_POLYMERASE_II_TRANSCRIPTION_FACTOR_ACTIVITYENHANCER_BINDING	0.36
ENZYME_INHIBITOR_ACTIVITY	0.36
RNA_DEPENDENT_ATPASE_ACTIVITY	0.36
PHOSPHOPROTEIN_PHOSPHATASE_ACTIVITY	0.36
CYTOPLASMIC_PART	0.35
CYTOPLASM	0.35
PORE_COMPLEX	0.35
VACUOLAR_PART	0.35
EXTRINSIC_TO_MEMBRANE	0.35
VESICLE_MEMBRANE	0.35
CELL_DEVELOPMENT	0.35
CARBOXYLIC_ACID_METABOLIC_PROCESS	0.35
RESPONSE_TO_HEAT	0.35
GROWTH	0.35
PROTEIN_AMINO_ACID_ADP_RIBOSYLATION	0.35
RESPONSE_TO_HORMONE_STIMULUS	0.35
LEUKOCYTE_MIGRATION	0.35
SMALL_CONJUGATING_PROTEIN_SPECIFIC_PROTEASE_ACTIVITY	0.35
PROTEIN_SERINE_THREONINE_KINASE_ACTIVITY	0.35
N_ACYLTRANSFERASE_ACTIVITY	0.35
INTERLEUKIN_RECEPTOR_ACTIVITY	0.35
COENZYME_BINDING	0.35
ADHERENS_JUNCTION	0.34
VOLTAGE_GATED_CALCIUM_CHANNEL_COMPLEX	0.34
CYTOPLASM_ORGANIZATION_AND_BIOGENESIS	0.34
IMMUNE_SYSTEM_DEVELOPMENT	0.34
POSITIVE_REGULATION_OF_NUCLEOBASENUCLEOSIDENUCLEOTIDE_AND_NUCLEIC_ACID_METABOLIC_PROCESS	0.34
BEHAVIOR	0.34
POSITIVE_REGULATION_OF_METABOLIC_PROCESS	0.34
G1_PHASE	0.34
TRANSCRIPTION	0.34
ER_NUCLEAR_SIGNALING_PATHWAY	0.34
ENDOTHELIAL_CELL_MIGRATION	0.34
CARBOHYDRATE_BIOSYNTHETIC_PROCESS	0.34
CYTOKINE_SECRETION	0.34
INTERFERON_GAMMA_PRODUCTION	0.34
DAMAGED_DNA_BINDING	0.34
RNA_HELICASE_ACTIVITY	0.34
PHOSPHOTRANSFERASE_ACTIVITY_ALCOHOL_GROUP_AS_ACCEPTOR	0.34
HYDROLASE_ACTIVITY_ACTING_ON_ACID_ANHYDRIDESCATALYZING_TRANSMEMBRANE_MOVEMENT_OF_SUBSTANCES	0.34
DEOXYRIBONUCLEASE_ACTIVITY	0.34
SERINE_HYDROLASE_ACTIVITY	0.34
STEROID_BINDING	0.34
ANTIOXIDANT_ACTIVITY	0.34
CHROMATIN	0.33
NUCLEOLAR_PART	0.33
BIOPOLYMER_METABOLIC_PROCESS	0.33
NUCLEOBASENUCLEOSIDENUCLEOTIDE_AND_NUCLEIC_ACID_METABOLIC_PROCESS	0.33
RNA_ELONGATION	0.33
CELL_CYCLE_PHASE	0.33
BRAIN_DEVELOPMENT	0.33
RIBONUCLEOPROTEIN_COMPLEX_BIOGENESIS_AND_ASSEMBLY	0.33
VITAMIN_METABOLIC_PROCESS	0.33
RNA_3END_PROCESSING	0.33
SENSORY_PERCEPTION_OF_CHEMICAL_STIMULUS	0.33
NEUROLOGICAL_SYSTEM_PROCESS	0.33
NEGATIVE_REGULATION_OF_DNA_REPLICATION	0.33
SPHINGOID_METABOLIC_PROCESS	0.33
KINASE_BINDING	0.33
METALLOEXOPEPTIDASE_ACTIVITY	0.33
DEAMINASE_ACTIVITY	0.33
PROTEIN_PHOSPHATASE_BINDING	0.33
GROWTH_FACTOR_BINDING	0.33
ATPASE_ACTIVITY_COUPLED_TO_MOVEMENT_OF_SUBSTANCES	0.33
ORGANELLE_INNER_MEMBRANE	0.32
CELL_SUBSTRATE_ADHERENS_JUNCTION	0.32
CELL_MATRIX_JUNCTION	0.32
MITOCHONDRIAL_INNER_MEMBRANE	0.32
POSITIVE_REGULATION_OF_TRANSCRIPTION_FROM_RNA_POLYMERASE_II_PROMOTER	0.32
SPERMATID_DEVELOPMENT	0.32
SECRETION_BY_CELL	0.32
NITROGEN_COMPOUND_METABOLIC_PROCESS	0.32
REGULATION_OF_GENE_EXPRESSION	0.32
CELLULAR_COMPONENT_ASSEMBLY	0.32
NEGATIVE_REGULATION_OF_PHOSPHORYLATION	0.32
REGULATION_OF_ANGIOGENESIS	0.32
SMOOTH_MUSCLE_CONTRACTION_GO_0006939	0.32
POSITIVE_REGULATION_OF_CYTOSKELETON_ORGANIZATION_AND_BIOGENESIS	0.32
POSITIVE_REGULATION_OF_CELLULAR_METABOLIC_PROCESS	0.32
SYSTEM_PROCESS	0.32
CENTRAL_NERVOUS_SYSTEM_DEVELOPMENT	0.32
NEGATIVE_REGULATION_OF_PHOSPHATE_METABOLIC_PROCESS	0.32
HYDROLASE_ACTIVITY_HYDROLYZING_N_GLYCOSYL_COMPOUNDS	0.32
NUCLEOSIDE_TRIPHOSPHATASE_ACTIVITY	0.32
ACETYLTRANSFERASE_ACTIVITY	0.32
MONOOXYGENASE_ACTIVITY	0.32
RHODOPSIN_LIKE_RECEPTOR_ACTIVITY	0.32
COFACTOR_BINDING	0.32
PROTEIN_DIMERIZATION_ACTIVITY	0.32
CHROMATIN_BINDING	0.32
ENDONUCLEASE_ACTIVITY_GO_0016893	0.32
GOLGI_MEMBRANE	0.31
PROTEASOME_COMPLEX	0.31
EXTRACELLULAR_REGION_PART	0.31
PROTON_TRANSPORTING_TWO_SECTOR_ATPASE_COMPLEX	0.31
REGULATION_OF_DNA_REPLICATION	0.31
POSITIVE_REGULATION_OF_BINDING	0.31
NEGATIVE_REGULATION_OF_PROTEIN_METABOLIC_PROCESS	0.31
CELLULAR_MORPHOGENESIS_DURING_DIFFERENTIATION	0.31
ENDOTHELIAL_CELL_PROLIFERATION	0.31
REGULATION_OF_HEART_CONTRACTION	0.31
CERAMIDE_METABOLIC_PROCESS	0.31
CELL_CYCLE_GO_0007049	0.31
POSITIVE_REGULATION_OF_PROTEIN_METABOLIC_PROCESS	0.31
SENSORY_ORGAN_DEVELOPMENT	0.31
INWARD_RECTIFIER_POTASSIUM_CHANNEL_ACTIVITY	0.31
SERINE_TYPE_PEPTIDASE_ACTIVITY	0.31
SERINE_TYPE_ENDOPEPTIDASE_INHIBITOR_ACTIVITY	0.31
CONTRACTILE_FIBER_PART	0.3
NUCLEOLUS	0.3
REGULATION_OF_HORMONE_SECRETION	0.3
SENSORY_PERCEPTION_OF_TASTE	0.3
AGING	0.3
SECONDARY_METABOLIC_PROCESS	0.3
UNFOLDED_PROTEIN_RESPONSE	0.3
RESPONSE_TO_ABIOTIC_STIMULUS	0.3
NUCLEOTIDE_BIOSYNTHETIC_PROCESS	0.3
CARBOHYDRATE_CATABOLIC_PROCESS	0.3
REGULATION_OF_TRANSCRIPTION	0.3
REGULATION_OF_RAS_GTPASE_ACTIVITY	0.3
PROTEIN_HOMODIMERIZATION_ACTIVITY	0.3
TRANSCRIPTION_ELONGATION_REGULATOR_ACTIVITY	0.3
MONOCARBOXYLIC_ACID_TRANSMEMBRANE_TRANSPORTER_ACTIVITY	0.3
PHOSPHATASE_REGULATOR_ACTIVITY	0.3
CELL_PROJECTION_PART	0.29
INTRINSIC_TO_ENDOPLASMIC_RETICULUM_MEMBRANE	0.29
INTEGRAL_TO_ENDOPLASMIC_RETICULUM_MEMBRANE	0.29
MEMBRANE_COAT	0.29
COATED_MEMBRANE	0.29
REGULATION_OF_CYTOKINE_SECRETION	0.29
REGULATION_OF_MUSCLE_CONTRACTION	0.29
HOMOPHILIC_CELL_ADHESION	0.29
REGULATION_OF_PHOSPHORYLATION	0.29
POSITIVE_REGULATION_OF_MAP_KINASE_ACTIVITY	0.29
PROTEIN_CATABOLIC_PROCESS	0.29
DNA_REPLICATION	0.29
CELL_MIGRATION	0.29
ANTIPORTER_ACTIVITY	0.29
RNA_POLYMERASE_ACTIVITY	0.29
STRUCTURAL_CONSTITUENT_OF_CYTOSKELETON	0.29
MITOCHONDRIAL_PART	0.28
SYNAPTIC_VESICLE	0.28
ENDOPLASMIC_RETICULUM_LUMEN	0.28
MONOCARBOXYLIC_ACID_TRANSPORT	0.28
VACUOLE_ORGANIZATION_AND_BIOGENESIS	0.28
REGULATION_OF_JNK_CASCADE	0.28
SYNAPTIC_TRANSMISSION	0.28
NEGATIVE_REGULATION_OF_MYELOID_CELL_DIFFERENTIATION	0.28
CDC42_PROTEIN_SIGNAL_TRANSDUCTION	0.28
POSITIVE_REGULATION_OF_CELLULAR_PROCESS	0.28
N_ACETYLTRANSFERASE_ACTIVITY	0.28
UBIQUITIN_LIGASE_COMPLEX	0.27
RIBOSOME	0.27
SECRETORY_GRANULE	0.27
RIBOSOMAL_SUBUNIT	0.27
CYTOKINESIS	0.27
CHROMATIN_REMODELING	0.27
GLUTAMATE_SIGNALING_PATHWAY	0.27
IMMUNE_EFFECTOR_PROCESS	0.27
CELL_SUBSTRATE_ADHESION	0.27
COFACTOR_TRANSPORT	0.27
DNA_DAMAGE_CHECKPOINT	0.27
INTRACELLULAR_SIGNALING_CASCADE	0.27
CELL_MATURATION	0.27
MICROTUBULE_BINDING	0.27
PROTEIN_BINDING_BRIDGING	0.27
CYSTEINE_TYPE_ENDOPEPTIDASE_ACTIVITY	0.27
MICROTUBULE_ORGANIZING_CENTER	0.26
MITOCHONDRIAL_MEMBRANE_PART	0.26
DNA_METABOLIC_PROCESS	0.26
RESPONSE_TO_NUTRIENT	0.26
STEROID_METABOLIC_PROCESS	0.26
SENSORY_PERCEPTION	0.26
CALCIUM_INDEPENDENT_CELL_CELL_ADHESION	0.26
REGULATION_OF_RHO_GTPASE_ACTIVITY	0.26
POSITIVE_REGULATION_OF_TRANSCRIPTION	0.26
HYDROLASE_ACTIVITY_ACTING_ON_ACID_ANHYDRIDES	0.26
LIGASE_ACTIVITY_FORMING_CARBON_NITROGEN_BONDS	0.26
HORMONE_BINDING	0.26
DELAYED_RECTIFIER_POTASSIUM_CHANNEL_ACTIVITY	0.26
CARBOHYDRATE_TRANSMEMBRANE_TRANSPORTER_ACTIVITY	0.26
ATPASE_ACTIVITY_COUPLED	0.26
3_5_EXONUCLEASE_ACTIVITY	0.26
PROTEIN_HETERODIMERIZATION_ACTIVITY	0.26
PHOSPHATASE_BINDING	0.26
PYROPHOSPHATASE_ACTIVITY	0.26
PROTEINACEOUS_EXTRACELLULAR_MATRIX	0.25
FOCAL_ADHESION	0.25
REGULATION_OF_DEFENSE_RESPONSE	0.25
POSITIVE_REGULATION_OF_CELL_PROLIFERATION	0.25
VIRAL_INFECTIOUS_CYCLE	0.25
LEUKOCYTE_DIFFERENTIATION	0.25
POSITIVE_REGULATION_OF_PROTEIN_SECRETION	0.25
REGULATION_OF_GTPASE_ACTIVITY	0.25
CELL_PROJECTION_BIOGENESIS	0.25
NEGATIVE_REGULATION_OF_DEVELOPMENTAL_PROCESS	0.25
NUCLEOTIDE_METABOLIC_PROCESS	0.25
APOPTOSIS_GO	0.25
CELLULAR_POLYSACCHARIDE_METABOLIC_PROCESS	0.25
GTPASE_REGULATOR_ACTIVITY	0.25
SOLUTE_SODIUM_SYMPORTER_ACTIVITY	0.25
ADP_BINDING	0.25
ENDOPEPTIDASE_ACTIVITY	0.25
LIGASE_ACTIVITY_FORMING_CARBON_OXYGEN_BONDS	0.25
STEROID_HORMONE_RECEPTOR_BINDING	0.25
GTPASE_ACTIVATOR_ACTIVITY	0.25
SMALL_CONJUGATING_PROTEIN_LIGASE_ACTIVITY	0.25
NUCLEASE_ACTIVITY	0.25
CONTRACTILE_FIBER	0.24
CHROMOSOMAL_PART	0.24
CONDENSED_CHROMOSOME	0.24
PROTEIN_AUTOPROCESSING	0.24
INORGANIC_ANION_TRANSPORT	0.24
G2_M_TRANSITION_OF_MITOTIC_CELL_CYCLE	0.24
GENERATION_OF_PRECURSOR_METABOLITES_AND_ENERGY	0.24
FEEDING_BEHAVIOR	0.24
B_CELL_DIFFERENTIATION	0.24
PYRIMIDINE_NUCLEOTIDE_METABOLIC_PROCESS	0.24
REGULATION_OF_NEURON_APOPTOSIS	0.24
POSITIVE_REGULATION_OF_PROTEIN_MODIFICATION_PROCESS	0.24
COPPER_ION_BINDING	0.24
CATION_BINDING	0.24
PROTEIN_COMPLEX_BINDING	0.24
G_PROTEIN_COUPLED_RECEPTOR_ACTIVITY	0.24
SPLICEOSOME	0.23
EXTRACELLULAR_MATRIX	0.23
FATTY_ACID_BETA_OXIDATION	0.23
REGULATION_OF_TRANSFERASE_ACTIVITY	0.23
PROGRAMMED_CELL_DEATH	0.23
COENZYME_BIOSYNTHETIC_PROCESS	0.23
DETECTION_OF_STIMULUS	0.23
MYELOID_LEUKOCYTE_DIFFERENTIATION	0.23
REGULATION_OF_HOMEOSTATIC_PROCESS	0.23
METAL_ION_TRANSPORT	0.23
MITOCHONDRION_ORGANIZATION_AND_BIOGENESIS	0.23
B_CELL_ACTIVATION	0.23
ACTIN_FILAMENT_POLYMERIZATION	0.23
PROTEIN_KINASE_CASCADE	0.23
NEGATIVE_REGULATION_OF_CELL_DIFFERENTIATION	0.23
G_PROTEIN_SIGNALING_ADENYLATE_CYCLASE_ACTIVATING_PATHWAY	0.23
EPIDERMIS_DEVELOPMENT	0.23
APOPTOTIC_MITOCHONDRIAL_CHANGES	0.23
NEGATIVE_REGULATION_OF_RNA_METABOLIC_PROCESS	0.23
CELL_MATRIX_ADHESION	0.23
MAPKKK_CASCADE_GO_0000165	0.23
NEGATIVE_REGULATION_OF_TRANSLATION	0.23
APOPTOTIC_PROGRAM	0.23
DETECTION_OF_BIOTIC_STIMULUS	0.23
POSITIVE_REGULATION_OF_MAPKKK_CASCADE	0.23
REGULATION_OF_PROTEIN_SECRETION	0.23
ADENYLATE_CYCLASE_ACTIVATION	0.23
REGULATION_OF_CELL_CYCLE	0.23
DRUG_BINDING	0.23
INTERLEUKIN_BINDING	0.23
VOLTAGE_GATED_CALCIUM_CHANNEL_ACTIVITY	0.23
GTPASE_ACTIVITY	0.23
MICROTUBULE_ASSOCIATED_COMPLEX	0.22
ENDOPLASMIC_RETICULUM_PART	0.22
NEURON_PROJECTION	0.22
JAK_STAT_CASCADE	0.22
NEGATIVE_REGULATION_OF_APOPTOSIS	0.22
PROTEIN_AMINO_ACID_N_LINKED_GLYCOSYLATION	0.22
DEVELOPMENTAL_MATURATION	0.22
ANATOMICAL_STRUCTURE_MORPHOGENESIS	0.22
CELL_CYCLE_PROCESS	0.22
BIOPOLYMER_BIOSYNTHETIC_PROCESS	0.22
CELL_DIVISION	0.22
ADAPTIVE_IMMUNE_RESPONSE	0.22
PROTEIN_AMINO_ACID_O_LINKED_GLYCOSYLATION	0.22
HUMORAL_IMMUNE_RESPONSE	0.22
INTERPHASE_OF_MITOTIC_CELL_CYCLE	0.22
CAMP_MEDIATED_SIGNALING	0.22
ACID_AMINO_ACID_LIGASE_ACTIVITY	0.22
MONOSACCHARIDE_BINDING	0.22
VOLTAGE_GATED_POTASSIUM_CHANNEL_ACTIVITY	0.22
ANION_TRANSMEMBRANE_TRANSPORTER_ACTIVITY	0.22
TUBULIN_BINDING	0.22
NUCLEOBASENUCLEOSIDENUCLEOTIDE_AND_NUCLEIC_ACID_TRANSMEMBRANE_TRANSPORTER_ACTIVITY	0.22
ORGANELLAR_SMALL_RIBOSOMAL_SUBUNIT	0.21
MITOCHONDRIAL_SMALL_RIBOSOMAL_SUBUNIT	0.21
MITOCHONDRIAL_MEMBRANE	0.21
ENDOPLASMIC_RETICULUM_MEMBRANE	0.21
CELL_SOMA	0.21
SMALL_RIBOSOMAL_SUBUNIT	0.21
NUCLEAR_SPECK	0.21
CHROMOSOME	0.21
ACTIN_FILAMENT_ORGANIZATION	0.21
NEGATIVE_REGULATION_OF_DNA_METABOLIC_PROCESS	0.21
REGULATION_OF_PROTEIN_AMINO_ACID_PHOSPHORYLATION	0.21
SULFUR_COMPOUND_BIOSYNTHETIC_PROCESS	0.21
PROTEIN_AMINO_ACID_AUTOPHOSPHORYLATION	0.21
INTERPHASE	0.21
MUSCLE_CELL_DIFFERENTIATION	0.21
PROTEOGLYCAN_BIOSYNTHETIC_PROCESS	0.21
CELL_RECOGNITION	0.21
REGULATION_OF_MYELOID_CELL_DIFFERENTIATION	0.21
DNA_CATABOLIC_PROCESS	0.21
BETA_TUBULIN_BINDING	0.21
PROTEIN_KINASE_ACTIVITY	0.21
SULFURIC_ESTER_HYDROLASE_ACTIVITY	0.21
SIGNAL_SEQUENCE_BINDING	0.21
ORGANELLE_MEMBRANE	0.2
NUCLEAR_ENVELOPE_ENDOPLASMIC_RETICULUM_NETWORK	0.2
LIPID_RAFT	0.2
CYTOPLASMIC_MEMBRANE_BOUND_VESICLE	0.2
ISOPRENOID_METABOLIC_PROCESS	0.2
CELL_STRUCTURE_DISASSEMBLY_DURING_APOPTOSIS	0.2
MICROTUBULE_BASED_PROCESS	0.2
PROTEIN_DNA_COMPLEX_ASSEMBLY	0.2
NEGATIVE_REGULATION_OF_SECRETION	0.2
ACTIN_FILAMENT_BUNDLE_FORMATION	0.2
RIBOSOME_BIOGENESIS_AND_ASSEMBLY	0.2
BASE_EXCISION_REPAIR	0.2
NEGATIVE_REGULATION_OF_PROGRAMMED_CELL_DEATH	0.2
PROTEIN_PHOSPHATASE_TYPE_2A_REGULATOR_ACTIVITY	0.2
METHYLTRANSFERASE_ACTIVITY	0.2
CALCIUM_CHANNEL_ACTIVITY	0.2
CASPASE_REGULATOR_ACTIVITY	0.2
MEMBRANE_BOUND_VESICLE	0.19
GOLGI_APPARATUS	0.19
ER_GOLGI_INTERMEDIATE_COMPARTMENT	0.19
NUCLEAR_PORE	0.19
BIOPOLYMER_CATABOLIC_PROCESS	0.19
ESTABLISHMENT_OF_PROTEIN_LOCALIZATION	0.19
CELLULAR_PROTEIN_CATABOLIC_PROCESS	0.19
REGULATION_OF_G_PROTEIN_COUPLED_RECEPTOR_PROTEIN_SIGNALING_PATHWAY	0.19
PHOTORECEPTOR_CELL_MAINTENANCE	0.19
VITAMIN_TRANSPORT	0.19
NEGATIVE_REGULATION_OF_INTRACELLULAR_TRANSPORT	0.19
VACUOLAR_TRANSPORT	0.19
KERATINOCYTE_DIFFERENTIATION	0.19
MACROMOLECULE_CATABOLIC_PROCESS	0.19
PEPTIDYL_TYROSINE_PHOSPHORYLATION	0.19
EXOCYTOSIS	0.19
CELL_PROLIFERATION_GO_0008283	0.19
TRANSFORMING_GROWTH_FACTOR_BETA_RECEPTOR_SIGNALING_PATHWAY	0.19
AROMATIC_COMPOUND_METABOLIC_PROCESS	0.19
REGULATION_OF_RNA_METABOLIC_PROCESS	0.19
TRANSMEMBRANE_RECEPTOR_PROTEIN_SERINE_THREONINE_KINASE_SIGNALING_PATHWAY	0.19
CELLULAR_CARBOHYDRATE_CATABOLIC_PROCESS	0.19
NEUROPEPTIDE_RECEPTOR_ACTIVITY	0.19
PEPTIDE_BINDING	0.19
TRANSMEMBRANE_RECEPTOR_PROTEIN_PHOSPHATASE_ACTIVITY	0.19
TRANSFERASE_ACTIVITY_TRANSFERRING_ONE_CARBON_GROUPS	0.19
INSOLUBLE_FRACTION	0.18
CLATHRIN_COATED_VESICLE	0.18
RNA_METABOLIC_PROCESS	0.18
REGULATION_OF_TRANSFORMING_GROWTH_FACTOR_BETA_RECEPTOR_SIGNALING_PATHWAY	0.18
REGULATION_OF_SECRETION	0.18
REGULATION_OF_PROTEIN_KINASE_ACTIVITY	0.18
REGULATION_OF_MITOSIS	0.18
NUCLEOSOME_ASSEMBLY	0.18
AMINO_ACID_CATABOLIC_PROCESS	0.18
DNA_REPLICATION_INITIATION	0.18
PROTEIN_EXPORT_FROM_NUCLEUS	0.18
XENOBIOTIC_METABOLIC_PROCESS	0.18
ANTI_APOPTOSIS	0.18
CELLULAR_MACROMOLECULE_CATABOLIC_PROCESS	0.18
PROTEIN_LOCALIZATION	0.18
MANNOSYLTRANSFERASE_ACTIVITY	0.18
OXIDOREDUCTASE_ACTIVITY_ACTING_ON_THE_CH_NH_GROUP_OF_DONORS	0.18
PROTEASE_INHIBITOR_ACTIVITY	0.18
KINASE_ACTIVITY	0.18
IONOTROPIC_GLUTAMATE_RECEPTOR_ACTIVITY	0.18
TRANSMEMBRANE_RECEPTOR_ACTIVITY	0.18
UBIQUITIN_PROTEIN_LIGASE_ACTIVITY	0.18
BASEMENT_MEMBRANE	0.17
NUCLEUS	0.17
CORTICAL_ACTIN_CYTOSKELETON	0.17
COLLAGEN	0.17
ESTABLISHMENT_OF_LOCALIZATION	0.17
TRANSCRIPTION_DNA_DEPENDENT	0.17
GLUCOSE_CATABOLIC_PROCESS	0.17
RNA_BIOSYNTHETIC_PROCESS	0.17
MESODERM_DEVELOPMENT	0.17
RAS_PROTEIN_SIGNAL_TRANSDUCTION	0.17
G_PROTEIN_SIGNALING_COUPLED_TO_CAMP_NUCLEOTIDE_SECOND_MESSENGER	0.17
CELLULAR_LIPID_CATABOLIC_PROCESS	0.17
NLS_BEARING_SUBSTRATE_IMPORT_INTO_NUCLEUS	0.17
PEPTIDYL_AMINO_ACID_MODIFICATION	0.17
CYTOSKELETON_DEPENDENT_INTRACELLULAR_TRANSPORT	0.17
POSITIVE_REGULATION_OF_PEPTIDYL_TYROSINE_PHOSPHORYLATION	0.17
SYMPORTER_ACTIVITY	0.17
ATP_DEPENDENT_HELICASE_ACTIVITY	0.17
HYDROLASE_ACTIVITY_ACTING_ON_ESTER_BONDS	0.17
TRANSLATION_FACTOR_ACTIVITY_NUCLEIC_ACID_BINDING	0.17
INOSITOL_OR_PHOSPHATIDYLINOSITOL_PHOSPHATASE_ACTIVITY	0.17
PROTEIN_C_TERMINUS_BINDING	0.17
MICROTUBULE_CYTOSKELETON	0.16
CELL_FRACTION	0.16
NUCLEAR_BODY	0.16
ENDOSOME	0.16
NUCLEOBASENUCLEOSIDE_AND_NUCLEOTIDE_METABOLIC_PROCESS	0.16
REGULATION_OF_KINASE_ACTIVITY	0.16
APOPTOTIC_NUCLEAR_CHANGES	0.16
RESPONSE_TO_LIGHT_STIMULUS	0.16
NEGATIVE_REGULATION_OF_TRANSCRIPTION_DNA_DEPENDENT	0.16
POSITIVE_REGULATION_OF_CYTOKINE_SECRETION	0.16
NEGATIVE_REGULATION_OF_CATALYTIC_ACTIVITY	0.16
DNA_DEPENDENT_DNA_REPLICATION	0.16
PROTEIN_IMPORT_INTO_NUCLEUS_TRANSLOCATION	0.16
TYROSINE_PHOSPHORYLATION_OF_STAT_PROTEIN	0.16
DNA_HELICASE_ACTIVITY	0.16
PHOSPHORIC_MONOESTER_HYDROLASE_ACTIVITY	0.16
ALDO_KETO_REDUCTASE_ACTIVITY	0.16
METABOTROPIC_GLUTAMATEGABA_B_LIKE_RECEPTOR_ACTIVITY	0.16
NEUROPEPTIDE_BINDING	0.16
BASAL_LAMINA	0.15
KINESIN_COMPLEX	0.15
CORTICAL_CYTOSKELETON	0.15
PML_BODY	0.15
GROWTH_CONE	0.15
DETECTION_OF_ABIOTIC_STIMULUS	0.15
CARBOHYDRATE_TRANSPORT	0.15
RESPONSE_TO_XENOBIOTIC_STIMULUS	0.15
VIRAL_REPRODUCTION	0.15
PROTEOGLYCAN_METABOLIC_PROCESS	0.15
PROTEIN_COMPLEX_DISASSEMBLY	0.15
REGULATION_OF_ORGANELLE_ORGANIZATION_AND_BIOGENESIS	0.15
MEMBRANE_ORGANIZATION_AND_BIOGENESIS	0.15
LIPID_HOMEOSTASIS	0.15
TRANSCRIPTION_INITIATION_FROM_RNA_POLYMERASE_II_PROMOTER	0.15
MEMBRANE_FUSION	0.15
NEURON_APOPTOSIS	0.15
NITROGEN_COMPOUND_CATABOLIC_PROCESS	0.15
PHOSPHORUS_OXYGEN_LYASE_ACTIVITY	0.15
HYDROLASE_ACTIVITY_ACTING_ON_GLYCOSYL_BONDS	0.15
DNA_DEPENDENT_ATPASE_ACTIVITY	0.15
SMALL_PROTEIN_CONJUGATING_ENZYME_ACTIVITY	0.15
CYCLASE_ACTIVITY	0.15
AXON	0.14
MICROTUBULE_ORGANIZING_CENTER_PART	0.14
CYTOSOL	0.14
CYTOPLASMIC_VESICLE	0.14
ENVELOPE	0.14
ORGANELLE_ENVELOPE	0.14
U12_DEPENDENT_SPLICEOSOME	0.14
NUCLEAR_MEMBRANE_PART	0.14
ENZYME_LINKED_RECEPTOR_PROTEIN_SIGNALING_PATHWAY	0.14
DETECTION_OF_STIMULUS_INVOLVED_IN_SENSORY_PERCEPTION	0.14
REGULATION_OF_PROTEIN_POLYMERIZATION	0.14
REGULATION_OF_TRANSLATIONAL_INITIATION	0.14
VIRAL_REPRODUCTIVE_PROCESS	0.14
POST_GOLGI_VESICLE_MEDIATED_TRANSPORT	0.14
AMINO_ACID_METABOLIC_PROCESS	0.14
TRANSCRIPTION_INITIATION	0.14
REGULATION_OF_DEVELOPMENTAL_PROCESS	0.14
CELLULAR_PROTEIN_COMPLEX_DISASSEMBLY	0.14
AMINE_BIOSYNTHETIC_PROCESS	0.14
AMINO_ACID_DERIVATIVE_BIOSYNTHETIC_PROCESS	0.14
ENDOSOME_TRANSPORT	0.14
CYTOKINE_AND_CHEMOKINE_MEDIATED_SIGNALING_PATHWAY	0.14
POLYSACCHARIDE_METABOLIC_PROCESS	0.14
DNA_FRAGMENTATION_DURING_APOPTOSIS	0.14
RHO_PROTEIN_SIGNAL_TRANSDUCTION	0.14
MICROTUBULE_POLYMERIZATION_OR_DEPOLYMERIZATION	0.14
SECONDARY_ACTIVE_TRANSMEMBRANE_TRANSPORTER_ACTIVITY	0.14
HYDROLASE_ACTIVITY_HYDROLYZING_O_GLYCOSYL_COMPOUNDS	0.14
TRANSFERASE_ACTIVITY_TRANSFERRING_HEXOSYL_GROUPS	0.14
VOLTAGE_GATED_CATION_CHANNEL_ACTIVITY	0.14
RECEPTOR_BINDING	0.14
CYTOKINE_BINDING	0.14
GUANYL_NUCLEOTIDE_EXCHANGE_FACTOR_ACTIVITY	0.14
SMALL_NUCLEAR_RIBONUCLEOPROTEIN_COMPLEX	0.13
MITOCHONDRIAL_MATRIX	0.13
MITOCHONDRIAL_LUMEN	0.13
MICROTUBULE	0.13
PROTEIN_COMPLEX	0.13
MUSCLE_DEVELOPMENT	0.13
INTRACELLULAR_PROTEIN_TRANSPORT	0.13
CENTROSOME_ORGANIZATION_AND_BIOGENESIS	0.13
TRANSLATIONAL_INITIATION	0.13
NUCLEAR_ORGANIZATION_AND_BIOGENESIS	0.13
ANION_TRANSPORT	0.13
AMINE_CATABOLIC_PROCESS	0.13
MACROMOLECULE_LOCALIZATION	0.13
TRANSPORT	0.13
PEPTIDYL_TYROSINE_MODIFICATION	0.13
RESPONSE_TO_IONIZING_RADIATION	0.13
REGULATION_OF_TRANSPORT	0.13
POSITIVE_REGULATION_OF_CELL_CYCLE	0.13
TRANSLATION_REGULATOR_ACTIVITY	0.13
LIGASE_ACTIVITY	0.13
PROTEIN_TYROSINE_KINASE_ACTIVITY	0.13
PHOSPHOINOSITIDE_BINDING	0.13
STRUCTURE_SPECIFIC_DNA_BINDING	0.13
UNFOLDED_PROTEIN_BINDING	0.13
GENERAL_RNA_POLYMERASE_II_TRANSCRIPTION_FACTOR_ACTIVITY	0.13
CHROMATIN_REMODELING_COMPLEX	0.12
TIGHT_JUNCTION	0.12
DYSTROPHIN_ASSOCIATED_GLYCOPROTEIN_COMPLEX	0.12
CELL_PROJECTION	0.12
KINETOCHORE	0.12
GOLGI_ASSOCIATED_VESICLE	0.12
TRANS_GOLGI_NETWORK_TRANSPORT_VESICLE	0.12
SECRETORY_PATHWAY	0.12
PROTEIN_TARGETING	0.12
REGULATION_OF_MAPKKK_CASCADE	0.12
REGULATION_OF_TRANSCRIPTIONDNA_DEPENDENT	0.12
MITOSIS	0.12
ORGANELLE_LOCALIZATION	0.12
TRANSCRIPTION_FROM_RNA_POLYMERASE_III_PROMOTER	0.12
TRANSMEMBRANE_RECEPTOR_PROTEIN_TYROSINE_KINASE_SIGNALING_PATHWAY	0.12
MITOCHONDRIAL_TRANSPORT	0.12
CHROMATIN_ASSEMBLY_OR_DISASSEMBLY	0.12
M_PHASE_OF_MITOTIC_CELL_CYCLE	0.12
G1_S_TRANSITION_OF_MITOTIC_CELL_CYCLE	0.12
GLUTAMATE_RECEPTOR_ACTIVITY	0.12
TRANSMEMBRANE_RECEPTOR_PROTEIN_KINASE_ACTIVITY	0.12
VOLTAGE_GATED_CHANNEL_ACTIVITY	0.12
THYROID_HORMONE_RECEPTOR_BINDING	0.12
TRANSITION_METAL_ION_TRANSMEMBRANE_TRANSPORTER_ACTIVITY	0.12
VESICLE	0.11
GOLGI_STACK	0.11
PROTEIN_POLYUBIQUITINATION	0.11
GLUCOSE_METABOLIC_PROCESS	0.11
PROTEIN_TETRAMERIZATION	0.11
REGULATION_OF_TYROSINE_PHOSPHORYLATION_OF_STAT_PROTEIN	0.11
RESPONSE_TO_ENDOGENOUS_STIMULUS	0.11
ACTIVATION_OF_JNK_ACTIVITY	0.11
POSITIVE_REGULATION_OF_RNA_METABOLIC_PROCESS	0.11
GLUTAMINE_FAMILY_AMINO_ACID_METABOLIC_PROCESS	0.11
ALCOHOL_METABOLIC_PROCESS	0.11
RIBONUCLEOTIDE_METABOLIC_PROCESS	0.11
VESICLE_LOCALIZATION	0.11
NUCLEOTIDE_EXCISION_REPAIR	0.11
NEGATIVE_REGULATION_OF_TRANSFERASE_ACTIVITY	0.11
REGULATION_OF_APOPTOSIS	0.11
REGULATION_OF_IMMUNE_EFFECTOR_PROCESS	0.11
CHROMOSOME_CONDENSATION	0.11
RESPONSE_TO_DRUG	0.11
CARBOXY_LYASE_ACTIVITY	0.11
TASTE_RECEPTOR_ACTIVITY	0.11
HELICASE_ACTIVITY	0.11
NEUROTRANSMITTER_RECEPTOR_ACTIVITY	0.11
VOLTAGE_GATED_SODIUM_CHANNEL_ACTIVITY	0.11
TRANSFERASE_ACTIVITY_TRANSFERRING_PHOSPHORUS_CONTAINING_GROUPS	0.11
ORGANELLE_PART	0.1
MITOCHONDRIAL_OUTER_MEMBRANE	0.1
COATED_VESICLE	0.1
LAMELLIPODIUM	0.1
INTEGRATOR_COMPLEX	0.1
EARLY_ENDOSOME	0.1
ORGANELLE_OUTER_MEMBRANE	0.1
NICOTINIC_ACETYLCHOLINE_GATED_RECEPTOR_CHANNEL_COMPLEX	0.1
DENDRITE	0.1
INTRACELLULAR_ORGANELLE_PART	0.1
TRANSCRIPTION_FACTOR_TFIID_COMPLEX	0.1
SITE_OF_POLARIZED_GROWTH	0.1
PHOTOTRANSDUCTION	0.1
ORGANELLE_ORGANIZATION_AND_BIOGENESIS	0.1
PURINE_NUCLEOTIDE_METABOLIC_PROCESS	0.1
PROTEIN_POLYMERIZATION	0.1
ACTIN_POLYMERIZATION_AND_OR_DEPOLYMERIZATION	0.1
PROTEIN_IMPORT_INTO_NUCLEUS	0.1
POSITIVE_REGULATION_OF_DEVELOPMENTAL_PROCESS	0.1
REGULATION_OF_CELLULAR_COMPONENT_SIZE	0.1
MACROMOLECULAR_COMPLEX_DISASSEMBLY	0.1
RESPONSE_TO_RADIATION	0.1
CELLULAR_LOCALIZATION	0.1
ANDROGEN_RECEPTOR_SIGNALING_PATHWAY	0.1
REGULATION_OF_PROGRAMMED_CELL_DEATH	0.1
SMALL_GTPASE_MEDIATED_SIGNAL_TRANSDUCTION	0.1
PROTEIN_DOMAIN_SPECIFIC_BINDING	0.1
METALLOPEPTIDASE_ACTIVITY	0.1
3_5_CYCLIC_NUCLEOTIDE_PHOSPHODIESTERASE_ACTIVITY	0.1
ACETYLCHOLINE_BINDING	0.1
CARBOHYDRATE_KINASE_ACTIVITY	0.1
OXIDOREDUCTASE_ACTIVITY_ACTING_ON_THE_ALDEHYDE_OR_OXO_GROUP_OF_DONORSNAD_OR_NADP_AS_ACCEPTOR	0.1
NICOTINIC_ACETYLCHOLINE_ACTIVATED_CATION_SELECTIVE_CHANNEL_ACTIVITY	0.1
EXTRACELLULAR_MATRIX_PART	0.09
RIBONUCLEOPROTEIN_COMPLEX	0.09
OUTER_MEMBRANE	0.09
ENDOMEMBRANE_SYSTEM	0.09
MACROMOLECULAR_COMPLEX	0.09
LIPID_CATABOLIC_PROCESS	0.09
NUCLEOBASENUCLEOSIDENUCLEOTIDE_AND_NUCLEIC_ACID_TRANSPORT	0.09
CELLULAR_COMPONENT_DISASSEMBLY	0.09
LIPID_TRANSPORT	0.09
NEUROPEPTIDE_SIGNALING_PATHWAY	0.09
MAINTENANCE_OF_LOCALIZATION	0.09
REGULATION_OF_ACTIN_POLYMERIZATION_AND_OR_DEPOLYMERIZATION	0.09
ESTABLISHMENT_OF_VESICLE_LOCALIZATION	0.09
MICROTUBULE_ORGANIZING_CENTER_ORGANIZATION_AND_BIOGENESIS	0.09
DNA_DAMAGE_RESPONSESIGNAL_TRANSDUCTION	0.09
POSITIVE_REGULATION_OF_CELL_ADHESION	0.09
POSITIVE_REGULATION_OF_ANGIOGENESIS	0.09
CATABOLIC_PROCESS	0.09
SODIUM_CHANNEL_ACTIVITY	0.09
KINASE_INHIBITOR_ACTIVITY	0.09
METALLOENDOPEPTIDASE_ACTIVITY	0.09
ORGANELLAR_RIBOSOME	0.08
APICAL_JUNCTION_COMPLEX	0.08
NUCLEAR_MEMBRANE	0.08
MITOCHONDRIAL_RIBOSOME	0.08
APICOLATERAL_PLASMA_MEMBRANE	0.08
NUCLEAR_IMPORT	0.08
POSITIVE_REGULATION_OF_TRANSCRIPTIONDNA_DEPENDENT	0.08
NEGATIVE_REGULATION_OF_CYTOSKELETON_ORGANIZATION_AND_BIOGENESIS	0.08
CELLULAR_CATABOLIC_PROCESS	0.08
PURINE_RIBONUCLEOTIDE_METABOLIC_PROCESS	0.08
REGULATION_OF_ACTIN_FILAMENT_LENGTH	0.08
S_PHASE	0.08
STEROID_HORMONE_RECEPTOR_SIGNALING_PATHWAY	0.08
CARBOHYDRATE_METABOLIC_PROCESS	0.08
TRICARBOXYLIC_ACID_CYCLE_INTERMEDIATE_METABOLIC_PROCESS	0.08
MICROTUBULE_BASED_MOVEMENT	0.08
MAINTENANCE_OF_PROTEIN_LOCALIZATION	0.08
REGULATION_OF_CELL_GROWTH	0.08
SPECIFIC_RNA_POLYMERASE_II_TRANSCRIPTION_FACTOR_ACTIVITY	0.08
STEROID_DEHYDROGENASE_ACTIVITY_ACTING_ON_THE_CH_OH_GROUP_OF_DONORSNAD_OR_NADP_AS_ACCEPTOR	0.08
ANION_CHANNEL_ACTIVITY	0.08
DNA_POLYMERASE_ACTIVITY	0.08
CYCLIC_NUCLEOTIDE_PHOSPHODIESTERASE_ACTIVITY	0.08
DOUBLE_STRANDED_DNA_BINDING	0.08
NUCLEOTIDE_KINASE_ACTIVITY	0.08
CELL_JUNCTION	0.07
NUCLEAR_REPLICATION_FORK	0.07
CELL_CORTEX_PART	0.07
TRANSPORT_VESICLE	0.07
MEMBRANE_FRACTION	0.07
TRANSCRIPTION_FACTOR_COMPLEX	0.07
BIOGENIC_AMINE_METABOLIC_PROCESS	0.07
NEGATIVE_REGULATION_OF_HYDROLASE_ACTIVITY	0.07
ESTABLISHMENT_OF_CELLULAR_LOCALIZATION	0.07
PROTEIN_IMPORT	0.07
FATTY_ACID_OXIDATION	0.07
ACTIVATION_OF_MAPK_ACTIVITY	0.07
MITOTIC_CELL_CYCLE	0.07
CELLULAR_CARBOHYDRATE_METABOLIC_PROCESS	0.07
INTERACTION_WITH_HOST	0.07
DNA_DAMAGE_RESPONSESIGNAL_TRANSDUCTION_RESULTING_IN_INDUCTION_OF_APOPTOSIS	0.07
REGULATION_OF_CYCLIN_DEPENDENT_PROTEIN_KINASE_ACTIVITY	0.07
REGULATION_OF_INTRACELLULAR_TRANSPORT	0.07
AMINE_METABOLIC_PROCESS	0.07
PERIPHERAL_NERVOUS_SYSTEM_DEVELOPMENT	0.07
RESPONSE_TO_DNA_DAMAGE_STIMULUS	0.07
RRNA_METABOLIC_PROCESS	0.07
DETECTION_OF_EXTERNAL_STIMULUS	0.07
INDUCTION_OF_APOPTOSIS_BY_INTRACELLULAR_SIGNALS	0.07
OXIDOREDUCTASE_ACTIVITY_ACTING_ON_SULFUR_GROUP_OF_DONORS	0.07
PHOSPHOTRANSFERASE_ACTIVITY_PHOSPHATE_GROUP_AS_ACCEPTOR	0.07
VITAMIN_BINDING	0.07
SH3_DOMAIN_BINDING	0.07
PHOSPHORIC_ESTER_HYDROLASE_ACTIVITY	0.07
CARBOXYPEPTIDASE_ACTIVITY	0.07
PROTEIN_KINASE_INHIBITOR_ACTIVITY	0.07
PHOSPHORIC_DIESTER_HYDROLASE_ACTIVITY	0.07
PROTEIN_KINASE_REGULATOR_ACTIVITY	0.07
PHOSPHOLIPASE_C_ACTIVITY	0.07
ATP_DEPENDENT_DNA_HELICASE_ACTIVITY	0.07
AMINE_BINDING	0.07
INTERMEDIATE_FILAMENT_CYTOSKELETON	0.06
SPINDLE_POLE	0.06
DNA_DIRECTED_RNA_POLYMERASE_COMPLEX	0.06
GOLGI_APPARATUS_PART	0.06
CELL_CORTEX	0.06
INTERMEDIATE_FILAMENT	0.06
RNA_POLYMERASE_COMPLEX	0.06
NUCLEAR_DNA_DIRECTED_RNA_POLYMERASE_COMPLEX	0.06
INDUCTION_OF_APOPTOSIS_BY_EXTRACELLULAR_SIGNALS	0.06
REGULATION_OF_NUCLEOCYTOPLASMIC_TRANSPORT	0.06
MITOCHONDRIAL_MEMBRANE_ORGANIZATION_AND_BIOGENESIS	0.06
ELECTRON_TRANSPORT_GO_0006118	0.06
ADAPTIVE_IMMUNE_RESPONSE_GO_0002460	0.06
RRNA_PROCESSING	0.06
INTRACELLULAR_RECEPTOR_MEDIATED_SIGNALING_PATHWAY	0.06
POSITIVE_REGULATION_OF_JNK_ACTIVITY	0.06
REGULATION_OF_JNK_ACTIVITY	0.06
PROTEIN_TRANSPORT	0.06
POSITIVE_REGULATION_OF_PROTEIN_AMINO_ACID_PHOSPHORYLATION	0.06
STEROID_DEHYDROGENASE_ACTIVITY	0.06
NUCLEOTIDYLTRANSFERASE_ACTIVITY	0.06
NEUROTRANSMITTER_BINDING	0.06
INSULIN_LIKE_GROWTH_FACTOR_RECEPTOR_BINDING	0.06
HEMATOPOIETIN_INTERFERON_CLASSD200_DOMAIN_CYTOKINE_RECEPTOR_ACTIVITY	0.06
TRANSLATION_INITIATION_FACTOR_ACTIVITY	0.06
NUCLEAR_LUMEN	0.05
CHROMOSOMEPERICENTRIC_REGION	0.05
VACUOLAR_MEMBRANE	0.05
LEADING_EDGE	0.05
AMINO_SUGAR_METABOLIC_PROCESS	0.05
INSULIN_RECEPTOR_SIGNALING_PATHWAY	0.05
REGULATION_OF_GROWTH	0.05
NUCLEAR_EXPORT	0.05
NEGATIVE_REGULATION_OF_CELLULAR_COMPONENT_ORGANIZATION_AND_BIOGENESIS	0.05
AMINO_ACID_AND_DERIVATIVE_METABOLIC_PROCESS	0.05
LYSOSOMAL_TRANSPORT	0.05
GOLGI_VESICLE_TRANSPORT	0.05
REGULATION_OF_CYTOSKELETON_ORGANIZATION_AND_BIOGENESIS	0.05
ARYLSULFATASE_ACTIVITY	0.05
INOSITOL_OR_PHOSPHATIDYLINOSITOL_PHOSPHODIESTERASE_ACTIVITY	0.05
IDENTICAL_PROTEIN_BINDING	0.05
CARBON_CARBON_LYASE_ACTIVITY	0.05
TRANSMEMBRANE_RECEPTOR_PROTEIN_TYROSINE_KINASE_ACTIVITY	0.05
TRANSITION_METAL_ION_BINDING	0.05
INTERCELLULAR_JUNCTION	0.04
ORGANELLE_LUMEN	0.04
PERINUCLEAR_REGION_OF_CYTOPLASM	0.04
LYSOSOMAL_MEMBRANE	0.04
MEMBRANE_ENCLOSED_LUMEN	0.04
REGULATION_OF_LIPID_METABOLIC_PROCESS	0.04
INTRACELLULAR_TRANSPORT	0.04
CALCIUM_ION_TRANSPORT	0.04
NEGATIVE_REGULATION_OF_GROWTH	0.04
REGULATION_OF_MITOTIC_CELL_CYCLE	0.04
VESICLE_MEDIATED_TRANSPORT	0.04
REGULATION_OF_GENE_EXPRESSION_EPIGENETIC	0.04
CYTOSKELETON_ORGANIZATION_AND_BIOGENESIS	0.04
REGULATION_OF_PROTEIN_IMPORT_INTO_NUCLEUS	0.04
ZINC_ION_BINDING	0.04
RNA_POLYMERASE_II_TRANSCRIPTION_FACTOR_ACTIVITY	0.04
LATE_ENDOSOME	0.03
MEDIATOR_COMPLEX	0.03
SPINDLE_MICROTUBULE	0.03
NUCLEAR_ENVELOPE	0.03
NUCLEAR_CHROMATIN	0.03
TRANS_GOLGI_NETWORK	0.03
DNA_REPAIR	0.03
CHROMATIN_ASSEMBLY	0.03
ACTIN_FILAMENT_BASED_PROCESS	0.03
PEPTIDE_METABOLIC_PROCESS	0.03
CHROMOSOME_SEGREGATION	0.03
RNA_EXPORT_FROM_NUCLEUS	0.03
MAINTENANCE_OF_CELLULAR_PROTEIN_LOCALIZATION	0.03
ER_TO_GOLGI_VESICLE_MEDIATED_TRANSPORT	0.03
CENTROSOME_CYCLE	0.03
PROTEIN_SERINE_THREONINE_PHOSPHATASE_ACTIVITY	0.03
NUCLEAR_HORMONE_RECEPTOR_BINDING	0.03
CHLORIDE_CHANNEL_ACTIVITY	0.03
HORMONE_RECEPTOR_BINDING	0.03
OLIGOSACCHARYL_TRANSFERASE_COMPLEX	0.02
NUCLEAR_PART	0.02
INTERCALATED_DISC	0.02
HETEROGENEOUS_NUCLEAR_RIBONUCLEOPROTEIN_COMPLEX	0.02
BASOLATERAL_PLASMA_MEMBRANE	0.02
PROTEIN_TARGETING_TO_MITOCHONDRION	0.02
DI___TRI_VALENT_INORGANIC_CATION_TRANSPORT	0.02
FEMALE_GAMETE_GENERATION	0.02
NUCLEAR_TRANSPORT	0.02
MAINTENANCE_OF_CELLULAR_LOCALIZATION	0.02
EPITHELIAL_CELL_DIFFERENTIATION	0.02
N_ACETYLGLUCOSAMINE_METABOLIC_PROCESS	0.02
ESTABLISHMENT_OF_ORGANELLE_LOCALIZATION	0.02
ACTIN_CYTOSKELETON_ORGANIZATION_AND_BIOGENESIS	0.02
S_PHASE_OF_MITOTIC_CELL_CYCLE	0.02
TRANSITION_METAL_ION_TRANSPORT	0.02
NEGATIVE_REGULATION_OF_SIGNAL_TRANSDUCTION	0.02
HORMONE_METABOLIC_PROCESS	0.02
GLUCOSAMINE_METABOLIC_PROCESS	0.02
NUCLEOCYTOPLASMIC_TRANSPORT	0.02
HYDRO_LYASE_ACTIVITY	0.02
RNA_POLYMERASE_II_TRANSCRIPTION_MEDIATOR_ACTIVITY	0.02
ORGANIC_ANION_TRANSMEMBRANE_TRANSPORTER_ACTIVITY	0.02
CARBON_OXYGEN_LYASE_ACTIVITY	0.02
SEQUENCE_SPECIFIC_DNA_BINDING	0.02
OXIDOREDUCTASE_ACTIVITY_ACTING_ON_THE_ALDEHYDE_OR_OXO_GROUP_OF_DONORS	0.02
TRANSFERASE_ACTIVITY_TRANSFERRING_SULFUR_CONTAINING_GROUPS	0.02
NUCLEOPLASM	0.01
EUKARYOTIC_TRANSLATION_INITIATION_FACTOR_3_COMPLEX	0.01
NUCLEAR_CHROMOSOME	0.01
SPINDLE	0.01
DNA_DIRECTED_RNA_POLYMERASEII_CORE_COMPLEX	0.01
NUCLEAR_CHROMOSOME_PART	0.01
SULFUR_METABOLIC_PROCESS	0.01
AMINO_ACID_DERIVATIVE_METABOLIC_PROCESS	0.01
DIGESTION	0.01
GENE_SILENCING	0.01
SULFOTRANSFERASE_ACTIVITY	0.01
SH2_DOMAIN_BINDING	0.01
CARBONATE_DEHYDRATASE_ACTIVITY	0.01
DNA_DIRECTED_DNA_POLYMERASE_ACTIVITY	0.01
PATTERN_RECOGNITION_RECEPTOR_ACTIVITY	0.01
NUCLEOBASENUCLEOSIDENUCLEOTIDE_KINASE_ACTIVITY	0.01
LIPID_TRANSPORTER_ACTIVITY	0.01
GALACTOSYLTRANSFERASE_ACTIVITY	0.01
PHOSPHOLIPID_TRANSPORTER_ACTIVITY	0.01
GROWTH_FACTOR_ACTIVITY	0.01
DNA_DIRECTED_RNA_POLYMERASEII_HOLOENZYME	0
NUCLEOPLASM_PART	0
MITOTIC_SISTER_CHROMATID_SEGREGATION	0
ESTABLISHMENT_AND_OR_MAINTENANCE_OF_CELL_POLARITY	0
SISTER_CHROMATID_SEGREGATION	0
ACUTE_INFLAMMATORY_RESPONSE	0
LYASE_ACTIVITY	0
GABA_RECEPTOR_ACTIVITY	0

## Sheet: Table S2B
Table S2B: Results of gene set analyses with problem drinking
GeneSet	MLP
NEGATIVE_REGULATION_OF_CYTOSKELETON_ORGANIZATION_AND_BIOGENESIS	4.27
RESPONSE_TO_BIOTIC_STIMULUS	3.32
SUPEROXIDE_METABOLIC_PROCESS	2.53
RESPONSE_TO_OTHER_ORGANISM	2.34
COPPER_ION_BINDING	2.34
HYDROLASE_ACTIVITY_HYDROLYZING_O_GLYCOSYL_COMPOUNDS	2.34
MICROTUBULE_CYTOSKELETON_ORGANIZATION_AND_BIOGENESIS	2.32
MICROTUBULE_POLYMERIZATION_OR_DEPOLYMERIZATION	2.28
STEROID_BINDING	2.25
CELL_CORTEX	2.23
CYTOPLASM	2.19
MICROTUBULE_BASED_PROCESS	2.16
APICAL_PART_OF_CELL	2.14
CELL_CORTEX_PART	2.12
SYNAPTOGENESIS	2.12
SYNAPSE_ORGANIZATION_AND_BIOGENESIS	2.11
OXYGEN_AND_REACTIVE_OXYGEN_SPECIES_METABOLIC_PROCESS	2.09
GLYCOPROTEIN_CATABOLIC_PROCESS	2.08
TRANSFERASE_ACTIVITY_TRANSFERRING_ACYL_GROUPS	2.07
APICAL_PLASMA_MEMBRANE	2.03
CHROMATIN_BINDING	2.02
NEGATIVE_REGULATION_OF_PROTEIN_METABOLIC_PROCESS	2.01
REGULATION_OF_CYTOSKELETON_ORGANIZATION_AND_BIOGENESIS	1.99
NEGATIVE_REGULATION_OF_METABOLIC_PROCESS	1.96
NEGATIVE_REGULATION_OF_CELLULAR_COMPONENT_ORGANIZATION_AND_BIOGENESIS	1.86
EXTRACELLULAR_STRUCTURE_ORGANIZATION_AND_BIOGENESIS	1.85
HYDROLASE_ACTIVITY_ACTING_ON_GLYCOSYL_BONDS	1.84
CYTOSOL	1.83
ESTABLISHMENT_OF_ORGANELLE_LOCALIZATION	1.83
REGULATION_OF_ORGANELLE_ORGANIZATION_AND_BIOGENESIS	1.82
NEGATIVE_REGULATION_OF_CELLULAR_METABOLIC_PROCESS	1.79
CORTICAL_CYTOSKELETON	1.78
HETEROGENEOUS_NUCLEAR_RIBONUCLEOPROTEIN_COMPLEX	1.75
RNA_POLYMERASE_II_TRANSCRIPTION_FACTOR_ACTIVITY	1.73
NEGATIVE_REGULATION_OF_CELLULAR_PROTEIN_METABOLIC_PROCESS	1.69
RNA_METABOLIC_PROCESS	1.68
OXIDOREDUCTASE_ACTIVITY_ACTING_ON_THE_ALDEHYDE_OR_OXO_GROUP_OF_DONORS	1.68
DOUBLE_STRAND_BREAK_REPAIR	1.67
CARBOHYDRATE_CATABOLIC_PROCESS	1.67
TRANSFERASE_ACTIVITY_TRANSFERRING_GROUPS_OTHER_THAN_AMINO_ACYL_GROUPS	1.66
ENERGY_DERIVATION_BY_OXIDATION_OF_ORGANIC_COMPOUNDS	1.64
SPECIFIC_RNA_POLYMERASE_II_TRANSCRIPTION_FACTOR_ACTIVITY	1.63
REGULATION_OF_SYNAPSE_STRUCTURE_AND_ACTIVITY	1.6
EXTERNAL_SIDE_OF_PLASMA_MEMBRANE	1.57
N_ACETYLGLUCOSAMINE_METABOLIC_PROCESS	1.57
CERAMIDE_METABOLIC_PROCESS	1.57
POSITIVE_REGULATION_OF_CELL_ADHESION	1.56
GOLGI_STACK	1.55
GLUCOSAMINE_METABOLIC_PROCESS	1.51
MONOVALENT_INORGANIC_CATION_TRANSMEMBRANE_TRANSPORTER_ACTIVITY	1.51
POLYSACCHARIDE_METABOLIC_PROCESS	1.49
ORGANELLE_LOCALIZATION	1.48
CELLULAR_POLYSACCHARIDE_METABOLIC_PROCESS	1.48
MICROTUBULE	1.47
RESPONSE_TO_BACTERIUM	1.46
TRANSCRIPTION_FROM_RNA_POLYMERASE_II_PROMOTER	1.46
CYTOPLASMIC_PART	1.45
DEVELOPMENTAL_MATURATION	1.45
REGULATION_OF_CELLULAR_COMPONENT_ORGANIZATION_AND_BIOGENESIS	1.44
GENERATION_OF_PRECURSOR_METABOLITES_AND_ENERGY	1.43
RNA_CATABOLIC_PROCESS	1.43
RESPONSE_TO_VIRUS	1.41
EPITHELIAL_TO_MESENCHYMAL_TRANSITION	1.39
ENDOPLASMIC_RETICULUM_MEMBRANE	1.38
SPHINGOID_METABOLIC_PROCESS	1.38
POTASSIUM_ION_TRANSPORT	1.38
REGULATION_OF_PROTEIN_STABILITY	1.38
CELLULAR_RESPIRATION	1.38
LIPID_BINDING	1.37
STEROL_BINDING	1.36
MICROTUBULE_BINDING	1.35
AEROBIC_RESPIRATION	1.34
INTERLEUKIN_BINDING	1.34
SOLUBLE_FRACTION	1.32
POSITIVE_REGULATION_OF_RESPONSE_TO_STIMULUS	1.32
NEGATIVE_REGULATION_OF_SIGNAL_TRANSDUCTION	1.32
RAS_GTPASE_ACTIVATOR_ACTIVITY	1.32
PROTEIN_TYROSINE_PHOSPHATASE_ACTIVITY	1.31
CELLULAR_CARBOHYDRATE_CATABOLIC_PROCESS	1.3
EMBRYONIC_MORPHOGENESIS	1.29
RNA_SPLICING_FACTOR_ACTIVITYTRANSESTERIFICATION_MECHANISM	1.29
SINGLE_STRANDED_RNA_BINDING	1.28
CYTOPLASMIC_VESICLE	1.27
REGULATION_OF_CELL_ADHESION	1.27
SPERM_MOTILITY	1.27
DEVELOPMENT_OF_PRIMARY_SEXUAL_CHARACTERISTICS	1.27
PROTEIN_AMINO_ACID_ADP_RIBOSYLATION	1.26
RNA_BIOSYNTHETIC_PROCESS	1.25
MALE_GONAD_DEVELOPMENT	1.25
TRANSCRIPTION_FACTOR_ACTIVITY	1.25
GOLGI_APPARATUS	1.23
ACTIN_FILAMENT_ORGANIZATION	1.23
REGULATION_OF_ENDOCYTOSIS	1.23
TRANSCRIPTION_DNA_DEPENDENT	1.22
CDC42_PROTEIN_SIGNAL_TRANSDUCTION	1.22
OXIDOREDUCTASE_ACTIVITY_ACTING_ON_THE_ALDEHYDE_OR_OXO_GROUP_OF_DONORSNAD_OR_NADP_AS_ACCEPTOR	1.22
NEGATIVE_REGULATION_OF_CELLULAR_BIOSYNTHETIC_PROCESS	1.21
ANATOMICAL_STRUCTURE_MORPHOGENESIS	1.21
PHOSPHATASE_INHIBITOR_ACTIVITY	1.21
REGULATION_OF_METABOLIC_PROCESS	1.2
INTERLEUKIN_RECEPTOR_ACTIVITY	1.2
MEMBRANE_ORGANIZATION_AND_BIOGENESIS	1.19
ORGAN_MORPHOGENESIS	1.18
NEGATIVE_REGULATION_OF_TRANSCRIPTION	1.18
LIPID_TRANSPORT	1.17
TUBE_DEVELOPMENT	1.17
POSITIVE_REGULATION_OF_DEFENSE_RESPONSE	1.17
CELL_MATURATION	1.17
CELL_SURFACE	1.16
NEGATIVE_REGULATION_OF_INTRACELLULAR_TRANSPORT	1.16
TRANSFERASE_ACTIVITY_TRANSFERRING_SULFUR_CONTAINING_GROUPS	1.16
OLIGOSACCHARYL_TRANSFERASE_COMPLEX	1.15
REGULATION_OF_CELLULAR_METABOLIC_PROCESS	1.15
SULFOTRANSFERASE_ACTIVITY	1.15
LEUKOCYTE_ACTIVATION	1.14
METAL_ION_TRANSPORT	1.14
CYTOSKELETON_ORGANIZATION_AND_BIOGENESIS	1.14
CYTOKINE_ACTIVITY	1.14
ENDOPLASMIC_RETICULUM_PART	1.13
INORGANIC_CATION_TRANSMEMBRANE_TRANSPORTER_ACTIVITY	1.13
GTPASE_ACTIVATOR_ACTIVITY	1.13
ORGANELLE_INNER_MEMBRANE	1.12
ACTIN_FILAMENT	1.12
ENERGY_RESERVE_METABOLIC_PROCESS	1.12
TRANSCRIPTION	1.12
ER_NUCLEAR_SIGNALING_PATHWAY	1.12
POSITIVE_REGULATION_OF_CELL_CYCLE	1.12
NEGATIVE_REGULATION_OF_BIOSYNTHETIC_PROCESS	1.12
PROTEIN_DOMAIN_SPECIFIC_BINDING	1.12
TRANSFERASE_ACTIVITY_TRANSFERRING_PENTOSYL_GROUPS	1.12
STRIATED_MUSCLE_DEVELOPMENT	1.11
UBIQUITIN_BINDING	1.11
GENERAL_RNA_POLYMERASE_II_TRANSCRIPTION_FACTOR_ACTIVITY	1.11
CELL_FRACTION	1.09
CYTOPLASMIC_MEMBRANE_BOUND_VESICLE	1.09
NEGATIVE_REGULATION_OF_TRANSCRIPTION_DNA_DEPENDENT	1.09
REGULATION_OF_IMMUNE_RESPONSE	1.09
OXIDOREDUCTASE_ACTIVITY_GO_0016706	1.09
RHO_GTPASE_ACTIVATOR_ACTIVITY	1.09
N_METHYLTRANSFERASE_ACTIVITY	1.08
POTASSIUM_CHANNEL_ACTIVITY	1.08
HYDROLASE_ACTIVITY_ACTING_ON_CARBON_NITROGEN_NOT_PEPTIDEBONDSIN_LINEAR_AMIDES	1.08
REGULATION_OF_CELL_CELL_ADHESION	1.07
CARBON_OXYGEN_LYASE_ACTIVITY	1.07
VESICLE	1.06
GLYCOSPHINGOLIPID_METABOLIC_PROCESS	1.06
HYDRO_LYASE_ACTIVITY	1.06
MITOCHONDRIAL_INNER_MEMBRANE	1.05
RESPONSE_TO_CARBOHYDRATE_STIMULUS	1.05
SMALL_CONJUGATING_PROTEIN_BINDING	1.05
RECEPTOR_BINDING	1.05
UNFOLDED_PROTEIN_RESPONSE	1.04
CHEMOKINE_ACTIVITY	1.04
INTEGRIN_COMPLEX	1.03
DEFENSE_RESPONSE_TO_BACTERIUM	1.03
PHOSPHOLIPID_BIOSYNTHETIC_PROCESS	1.02
TUBE_MORPHOGENESIS	1.02
REGULATION_OF_TRANSCRIPTIONDNA_DEPENDENT	1.02
REGULATION_OF_TRANSCRIPTION	1.02
HORMONE_BINDING	1.02
PROTEIN_STABILIZATION	1.01
DNA_DAMAGE_RESPONSESIGNAL_TRANSDUCTION_RESULTING_IN_INDUCTION_OF_APOPTOSIS	1.01
CELL_CYCLE_ARREST_GO_0007050	1.01
CHEMOKINE_RECEPTOR_BINDING	1.01
STRUCTURAL_CONSTITUENT_OF_MUSCLE	1.01
GLUTATHIONE_TRANSFERASE_ACTIVITY	1.01
MEMBRANE_BOUND_VESICLE	1
BIOPOLYMER_METABOLIC_PROCESS	1
NUCLEAR_ORGANIZATION_AND_BIOGENESIS	1
POSITIVE_REGULATION_OF_IMMUNE_RESPONSE	1
CATION_TRANSPORT	1
CELL_PROJECTION	0.99
NEGATIVE_REGULATION_OF_RNA_METABOLIC_PROCESS	0.99
TRANSITION_METAL_ION_TRANSPORT	0.99
ANION_CATION_SYMPORTER_ACTIVITY	0.99
CELL_ACTIVATION	0.98
NEGATIVE_REGULATION_OF_CELLULAR_PROCESS	0.98
LIPID_BIOSYNTHETIC_PROCESS	0.98
MACROMOLECULE_CATABOLIC_PROCESS	0.98
CYTOSOLIC_PART	0.97
SPHINGOLIPID_METABOLIC_PROCESS	0.97
LIPOPROTEIN_METABOLIC_PROCESS	0.97
RAS_PROTEIN_SIGNAL_TRANSDUCTION	0.97
CARBOHYDRATE_METABOLIC_PROCESS	0.97
G_PROTEIN_COUPLED_RECEPTOR_BINDING	0.97
RNA_PROCESSING	0.96
LIPID_HOMEOSTASIS	0.96
CYTOKINE_BINDING	0.96
SYNAPTIC_VESICLE	0.95
B_CELL_ACTIVATION	0.95
POSITIVE_REGULATION_OF_MULTICELLULAR_ORGANISMAL_PROCESS	0.94
ADENYLATE_CYCLASE_ACTIVATION	0.94
INSULIN_LIKE_GROWTH_FACTOR_RECEPTOR_BINDING	0.94
PROTEIN_DEACETYLASE_ACTIVITY	0.94
ENDOPLASMIC_RETICULUM	0.93
MONOCARBOXYLIC_ACID_METABOLIC_PROCESS	0.93
VESICLE_MEDIATED_TRANSPORT	0.93
ACTIN_FILAMENT_BUNDLE_FORMATION	0.93
LOW_DENSITY_LIPOPROTEIN_BINDING	0.93
STEROID_BIOSYNTHETIC_PROCESS	0.92
VITAMIN_METABOLIC_PROCESS	0.91
LEARNING_AND_OR_MEMORY	0.91
REGULATION_OF_RNA_METABOLIC_PROCESS	0.91
NEGATIVE_REGULATION_OF_CELL_MIGRATION	0.91
SINGLE_STRANDED_DNA_BINDING	0.91
NUCLEAR_ENVELOPE_ENDOPLASMIC_RETICULUM_NETWORK	0.9
SPINDLE_MICROTUBULE	0.9
AMINO_SUGAR_METABOLIC_PROCESS	0.9
POST_GOLGI_VESICLE_MEDIATED_TRANSPORT	0.9
MEMBRANE_LIPID_BIOSYNTHETIC_PROCESS	0.9
AGING	0.9
REGULATION_OF_RESPONSE_TO_STIMULUS	0.9
NUCLEOTIDE_SUGAR_METABOLIC_PROCESS	0.9
PDZ_DOMAIN_BINDING	0.9
NEGATIVE_REGULATION_OF_NUCLEOBASENUCLEOSIDENUCLEOTIDE_AND_NUCLEIC_ACID_METABOLIC_PROCESS	0.89
GLUCOSE_CATABOLIC_PROCESS	0.89
ESTABLISHMENT_OF_VESICLE_LOCALIZATION	0.89
DI___TRI_VALENT_INORGANIC_CATION_TRANSMEMBRANE_TRANSPORTER_ACTIVITY	0.89
TRANSMEMBRANE_RECEPTOR_PROTEIN_PHOSPHATASE_ACTIVITY	0.89
CARBOHYDRATE_KINASE_ACTIVITY	0.89
GROWTH_FACTOR_BINDING	0.89
LIPID_TRANSPORTER_ACTIVITY	0.89
ENDOCYTIC_VESICLE	0.88
NEGATIVE_REGULATION_OF_IMMUNE_SYSTEM_PROCESS	0.88
CELLULAR_LIPID_METABOLIC_PROCESS	0.88
ACETYLGALACTOSAMINYLTRANSFERASE_ACTIVITY	0.88
TUBULIN_BINDING	0.88
NEURON_PROJECTION	0.87
PHOSPHOPROTEIN_PHOSPHATASE_ACTIVITY	0.87
BRUSH_BORDER	0.86
IMMUNE_SYSTEM_PROCESS	0.86
MONOVALENT_INORGANIC_CATION_TRANSPORT	0.86
NEGATIVE_REGULATION_OF_BIOLOGICAL_PROCESS	0.86
CELLULAR_RESPONSE_TO_NUTRIENT_LEVELS	0.86
RHO_PROTEIN_SIGNAL_TRANSDUCTION	0.86
LYASE_ACTIVITY	0.86
PHOSPHOINOSITIDE_BINDING	0.86
DOUBLE_STRANDED_DNA_BINDING	0.86
TRANSITION_METAL_ION_TRANSMEMBRANE_TRANSPORTER_ACTIVITY	0.86
SARCOMERE	0.85
REGULATION_OF_GENE_EXPRESSION	0.85
G1_PHASE_OF_MITOTIC_CELL_CYCLE	0.85
CELLULAR_RESPONSE_TO_EXTRACELLULAR_STIMULUS	0.85
SECRETION	0.85
DNA_HELICASE_ACTIVITY	0.85
DETECTION_OF_CHEMICAL_STIMULUS	0.84
CATION_TRANSMEMBRANE_TRANSPORTER_ACTIVITY	0.84
OXIDOREDUCTASE_ACTIVITY_GO_0016705	0.84
ADP_BINDING	0.84
RNA_BINDING	0.84
DEACETYLASE_ACTIVITY	0.84
HEMATOPOIETIN_INTERFERON_CLASSD200_DOMAIN_CYTOKINE_RECEPTOR_ACTIVITY	0.84
ACTIVATION_OF_IMMUNE_RESPONSE	0.83
REGULATION_OF_PROTEIN_METABOLIC_PROCESS	0.82
MORPHOGENESIS_OF_AN_EPITHELIUM	0.82
REGULATION_OF_CATABOLIC_PROCESS	0.82
REGULATION_OF_CELL_MORPHOGENESIS	0.82
RIBONUCLEOPROTEIN_COMPLEX	0.81
INTEGRATOR_COMPLEX	0.81
CELL_PROJECTION_BIOGENESIS	0.81
REGULATION_OF_IMMUNE_SYSTEM_PROCESS	0.81
GLYCEROPHOSPHOLIPID_BIOSYNTHETIC_PROCESS	0.8
REGULATION_OF_CYTOKINE_SECRETION	0.8
MEMBRANE_LIPID_METABOLIC_PROCESS	0.8
LIPID_METABOLIC_PROCESS	0.8
TRIACYLGLYCEROL_METABOLIC_PROCESS	0.8
INNATE_IMMUNE_RESPONSE	0.8
CYTOKINE_SECRETION	0.8
LIPOPROTEIN_BINDING	0.8
CARBONATE_DEHYDRATASE_ACTIVITY	0.8
ATP_DEPENDENT_RNA_HELICASE_ACTIVITY	0.8
KINESIN_COMPLEX	0.79
GLYCOPROTEIN_METABOLIC_PROCESS	0.79
REGULATION_OF_SIGNAL_TRANSDUCTION	0.79
REGULATION_OF_RHO_GTPASE_ACTIVITY	0.79
BODY_FLUID_SECRETION	0.79
ELECTRON_CARRIER_ACTIVITY	0.79
RNA_DEPENDENT_ATPASE_ACTIVITY	0.79
MULTI_ORGANISM_PROCESS	0.78
LYMPHOCYTE_ACTIVATION	0.78
REGULATION_OF_MULTICELLULAR_ORGANISMAL_PROCESS	0.78
TRANSCRIPTION_ACTIVATOR_ACTIVITY	0.78
MEMBRANE_FRACTION	0.77
REGULATION_OF_PHOSPHORYLATION	0.77
G1_S_TRANSITION_OF_MITOTIC_CELL_CYCLE	0.77
HISTONE_METHYLTRANSFERASE_ACTIVITY	0.77
N_ACYLTRANSFERASE_ACTIVITY	0.77
VOLTAGE_GATED_POTASSIUM_CHANNEL_COMPLEX	0.76
CENTROSOME	0.76
TRANSCRIPTION_FACTOR_TFIID_COMPLEX	0.76
GLYCOLIPID_METABOLIC_PROCESS	0.76
POSITIVE_REGULATION_OF_IMMUNE_SYSTEM_PROCESS	0.76
NUCLEOBASENUCLEOSIDENUCLEOTIDE_AND_NUCLEIC_ACID_METABOLIC_PROCESS	0.76
PHOTORECEPTOR_CELL_MAINTENANCE	0.76
NUCLEOSOME_ASSEMBLY	0.76
ACTIN_CYTOSKELETON_ORGANIZATION_AND_BIOGENESIS	0.76
NEGATIVE_REGULATION_OF_SECRETION	0.76
PROTEIN_PROCESSING	0.76
DEVELOPMENTAL_GROWTH	0.76
SH2_DOMAIN_BINDING	0.76
TRANSCRIPTION_COACTIVATOR_ACTIVITY	0.76
MICROTUBULE_ORGANIZING_CENTER	0.75
HEMOPOIESIS	0.75
MAINTENANCE_OF_LOCALIZATION	0.75
INTERPHASE_OF_MITOTIC_CELL_CYCLE	0.75
RIBONUCLEASE_ACTIVITY	0.75
INOSITOL_OR_PHOSPHATIDYLINOSITOL_PHOSPHATASE_ACTIVITY	0.75
IONOTROPIC_GLUTAMATE_RECEPTOR_ACTIVITY	0.75
REGULATION_OF_BIOLOGICAL_QUALITY	0.74
REGULATION_OF_TRANSCRIPTION_FROM_RNA_POLYMERASE_II_PROMOTER	0.74
B_CELL_DIFFERENTIATION	0.74
CELLULAR_MACROMOLECULE_CATABOLIC_PROCESS	0.74
INOSITOL_OR_PHOSPHATIDYLINOSITOL_PHOSPHODIESTERASE_ACTIVITY	0.74
T_CELL_DIFFERENTIATION	0.73
POSITIVE_REGULATION_OF_CELLULAR_METABOLIC_PROCESS	0.73
PHOSPHORUS_OXYGEN_LYASE_ACTIVITY	0.73
ACETYLTRANSFERASE_ACTIVITY	0.73
MONOOXYGENASE_ACTIVITY	0.73
CYCLASE_ACTIVITY	0.73
CYTOSKELETAL_PART	0.72
LIPID_RAFT	0.72
VESICLE_LOCALIZATION	0.72
GOLGI_VESICLE_TRANSPORT	0.72
REGULATION_OF_CELLULAR_PROTEIN_METABOLIC_PROCESS	0.72
SMALL_GTPASE_MEDIATED_SIGNAL_TRANSDUCTION	0.72
INDUCTION_OF_APOPTOSIS_BY_INTRACELLULAR_SIGNALS	0.72
CALCIUM_ION_TRANSMEMBRANE_TRANSPORTER_ACTIVITY	0.72
ACTIN_FILAMENT_BINDING	0.72
PROTEIN_AMINO_ACID_AUTOPHOSPHORYLATION	0.71
NLS_BEARING_SUBSTRATE_IMPORT_INTO_NUCLEUS	0.71
LIPOPROTEIN_BIOSYNTHETIC_PROCESS	0.71
MONOCARBOXYLIC_ACID_TRANSMEMBRANE_TRANSPORTER_ACTIVITY	0.71
PHOSPHOLIPASE_A2_ACTIVITY	0.71
NEGATIVE_REGULATION_OF_MULTICELLULAR_ORGANISMAL_PROCESS	0.7
ACTIVATION_OF_NF_KAPPAB_TRANSCRIPTION_FACTOR	0.7
HEMOPOIETIC_OR_LYMPHOID_ORGAN_DEVELOPMENT	0.7
LYSOSOMAL_TRANSPORT	0.7
NEUROGENESIS	0.7
FATTY_ACID_METABOLIC_PROCESS	0.7
CHROMATIN_ASSEMBLY_OR_DISASSEMBLY	0.7
TRANSFERASE_ACTIVITY_TRANSFERRING_GLYCOSYL_GROUPS	0.7
SPINDLE	0.69
CHROMOSOMAL_PART	0.69
CELL_MATRIX_ADHESION	0.69
DNA_DAMAGE_RESPONSESIGNAL_TRANSDUCTION_BY_P53_CLASS_MEDIATOR	0.69
3_5_EXONUCLEASE_ACTIVITY	0.69
STRUCTURE_SPECIFIC_DNA_BINDING	0.69
CONTRACTILE_FIBER_PART	0.68
POSITIVE_REGULATION_OF_PHOSPHATE_METABOLIC_PROCESS	0.68
RESPONSE_TO_ENDOGENOUS_STIMULUS	0.68
MITOCHONDRION_ORGANIZATION_AND_BIOGENESIS	0.68
TRANSCRIPTION_INITIATION_FROM_RNA_POLYMERASE_II_PROMOTER	0.68
CELLULAR_MACROMOLECULE_METABOLIC_PROCESS	0.68
RESPONSE_TO_ORGANIC_SUBSTANCE	0.68
POSITIVE_REGULATION_OF_PHOSPHORYLATION	0.67
LYMPHOCYTE_DIFFERENTIATION	0.67
PROTEIN_MATURATION	0.67
SENSORY_PERCEPTION_OF_TASTE	0.67
IMMUNE_SYSTEM_DEVELOPMENT	0.67
CALCIUM_MEDIATED_SIGNALING	0.67
PROTEIN_UBIQUITINATION	0.67
CELLULAR_RESPONSE_TO_STIMULUS	0.67
AMINE_BIOSYNTHETIC_PROCESS	0.67
RNA_SPLICING	0.67
NEGATIVE_REGULATION_OF_DEVELOPMENTAL_PROCESS	0.67
REGULATION_OF_RAS_GTPASE_ACTIVITY	0.67
PHOSPHOLIPASE_C_ACTIVITY	0.67
ORGANELLE_MEMBRANE	0.66
CELLULAR_RESPONSE_TO_STRESS	0.66
REGULATION_OF_CELL_DIFFERENTIATION	0.66
ION_TRANSPORT	0.66
POSITIVE_REGULATION_OF_TRANSCRIPTION	0.66
LIPASE_ACTIVITY	0.66
PROTEIN_KINASE_BINDING	0.66
REGULATION_OF_RHO_PROTEIN_SIGNAL_TRANSDUCTION	0.65
PROTEIN_AUTOPROCESSING	0.65
POSITIVE_REGULATION_OF_NUCLEOBASENUCLEOSIDENUCLEOTIDE_AND_NUCLEIC_ACID_METABOLIC_PROCESS	0.65
TRANSCRIPTION_INITIATION	0.65
BIOPOLYMER_BIOSYNTHETIC_PROCESS	0.65
G1_PHASE	0.65
PHOSPHOLIPID_METABOLIC_PROCESS	0.65
REGULATION_OF_NUCLEOBASENUCLEOSIDENUCLEOTIDE_AND_NUCLEIC_ACID_METABOLIC_PROCESS	0.65
SPHINGOLIPID_BIOSYNTHETIC_PROCESS	0.65
MRNA_BINDING	0.65
MANNOSYLTRANSFERASE_ACTIVITY	0.65
OXIDOREDUCTASE_ACTIVITY_ACTING_ON_NADH_OR_NADPH	0.65
INSOLUBLE_FRACTION	0.64
ORGANIC_ACID_TRANSPORT	0.64
GENERATION_OF_NEURONS	0.64
LEUKOCYTE_DIFFERENTIATION	0.64
REGULATION_OF_CELL_SHAPE	0.64
PHOSPHOLIPID_BINDING	0.64
NUCLEOSIDE_TRIPHOSPHATASE_ACTIVITY	0.64
MITOCHONDRIAL_PART	0.63
TRANSPORT_VESICLE	0.63
GLUCAN_METABOLIC_PROCESS	0.63
REGULATION_OF_CELL_MIGRATION	0.63
ORGANELLE_ORGANIZATION_AND_BIOGENESIS	0.63
POSITIVE_REGULATION_OF_PROTEIN_MODIFICATION_PROCESS	0.63
SYMPORTER_ACTIVITY	0.63
TRANSCRIPTION_REPRESSOR_ACTIVITY	0.63
MICROTUBULE_CYTOSKELETON	0.62
ANCHORED_TO_MEMBRANE	0.62
ANCHORED_TO_PLASMA_MEMBRANE	0.62
CHROMOSOME	0.62
TRANSLATIONAL_INITIATION	0.62
G_PROTEIN_SIGNALING_ADENYLATE_CYCLASE_ACTIVATING_PATHWAY	0.62
RESPIRATORY_GASEOUS_EXCHANGE	0.62
REGULATION_OF_GTPASE_ACTIVITY	0.62
RESPONSE_TO_DNA_DAMAGE_STIMULUS	0.62
REGULATION_OF_ENDOTHELIAL_CELL_PROLIFERATION	0.62
GLUTAMATE_RECEPTOR_ACTIVITY	0.62
KINASE_BINDING	0.62
CONTRACTILE_FIBER	0.61
MITOCHONDRIAL_ENVELOPE	0.61
REGULATION_OF_DEFENSE_RESPONSE	0.61
CELL_SUBSTRATE_ADHESION	0.61
REGULATION_OF_INTRACELLULAR_TRANSPORT	0.61
NUCLEOTIDE_EXCISION_REPAIR	0.61
HORMONE_METABOLIC_PROCESS	0.61
REGULATION_OF_PROTEIN_SECRETION	0.61
METAL_ION_TRANSMEMBRANE_TRANSPORTER_ACTIVITY	0.61
NUCLEASE_ACTIVITY	0.61
NUCLEAR_UBIQUITIN_LIGASE_COMPLEX	0.6
INTERPHASE	0.6
NEGATIVE_REGULATION_OF_CELL_ADHESION	0.6
CELLULAR_PROTEIN_METABOLIC_PROCESS	0.6
AMINO_ACID_DERIVATIVE_BIOSYNTHETIC_PROCESS	0.6
DNA_DAMAGE_RESPONSESIGNAL_TRANSDUCTION	0.6
OVULATION_CYCLE	0.6
ION_TRANSMEMBRANE_TRANSPORTER_ACTIVITY	0.6
MITOCHONDRIAL_MEMBRANE	0.59
POSITIVE_REGULATION_OF_TRANSPORT	0.59
CELLULAR_CARBOHYDRATE_METABOLIC_PROCESS	0.59
RECEPTOR_MEDIATED_ENDOCYTOSIS	0.59
REGULATION_OF_LYMPHOCYTE_ACTIVATION	0.59
ADENYL_RIBONUCLEOTIDE_BINDING	0.59
OXIDOREDUCTASE_ACTIVITY	0.59
TRANSITION_METAL_ION_BINDING	0.59
CYTOKINESIS	0.58
CELL_STRUCTURE_DISASSEMBLY_DURING_APOPTOSIS	0.58
CELLULAR_PROTEIN_COMPLEX_ASSEMBLY	0.58
STRESS_ACTIVATED_PROTEIN_KINASE_SIGNALING_PATHWAY	0.58
MICROTUBULE_MOTOR_ACTIVITY	0.58
S_ADENOSYLMETHIONINE_DEPENDENT_METHYLTRANSFERASE_ACTIVITY	0.58
DNA_REPAIR	0.57
REGULATION_OF_SECRETION	0.57
AMINO_ACID_TRANSPORT	0.57
CHROMATIN_ASSEMBLY	0.57
FOCAL_ADHESION_FORMATION	0.57
IMMUNE_RESPONSE	0.57
REGULATION_OF_ACTIN_POLYMERIZATION_AND_OR_DEPOLYMERIZATION	0.57
NEGATIVE_REGULATION_OF_TRANSCRIPTION_FROM_RNA_POLYMERASE_II_PROMOTER	0.57
MRNA_METABOLIC_PROCESS	0.57
REGULATION_OF_MEMBRANE_POTENTIAL	0.57
RHO_GUANYL_NUCLEOTIDE_EXCHANGE_FACTOR_ACTIVITY	0.57
INOSITOL_OR_PHOSPHATIDYLINOSITOL_KINASE_ACTIVITY	0.57
PROTEIN_POLYUBIQUITINATION	0.56
BILE_ACID_METABOLIC_PROCESS	0.56
ANATOMICAL_STRUCTURE_DEVELOPMENT	0.56
SPINDLE_ORGANIZATION_AND_BIOGENESIS	0.56
RNA_HELICASE_ACTIVITY	0.56
ATPASE_ACTIVITY_COUPLED_TO_MOVEMENT_OF_SUBSTANCES	0.56
CYTOSKELETON	0.55
BIOGENIC_AMINE_METABOLIC_PROCESS	0.55
GLUCOSE_METABOLIC_PROCESS	0.55
MYOBLAST_DIFFERENTIATION	0.55
REGULATION_OF_GROWTH	0.55
MESODERM_DEVELOPMENT	0.55
RESPONSE_TO_NUTRIENT_LEVELS	0.55
PROTEIN_MODIFICATION_BY_SMALL_PROTEIN_CONJUGATION	0.55
EXCRETION	0.55
POSITIVE_REGULATION_OF_METABOLIC_PROCESS	0.55
XENOBIOTIC_METABOLIC_PROCESS	0.55
MRNA_PROCESSING_GO_0006397	0.55
SKELETAL_MUSCLE_DEVELOPMENT	0.55
CYTOKINE_AND_CHEMOKINE_MEDIATED_SIGNALING_PATHWAY	0.55
MAPKKK_CASCADE_GO_0000165	0.55
UDP_GLYCOSYLTRANSFERASE_ACTIVITY	0.55
HELICASE_ACTIVITY	0.55
TRANSCRIPTION_FACTOR_BINDING	0.55
SPLICEOSOME	0.54
SECRETION_BY_CELL	0.54
SULFUR_COMPOUND_BIOSYNTHETIC_PROCESS	0.54
RESPONSE_TO_XENOBIOTIC_STIMULUS	0.54
ACTIN_FILAMENT_BASED_PROCESS	0.54
ENZYME_ACTIVATOR_ACTIVITY	0.54
HYDROGEN_ION_TRANSMEMBRANE_TRANSPORTER_ACTIVITY	0.54
PEROXISOMAL_PART	0.53
CLATHRIN_COATED_VESICLE	0.53
MICROBODY_PART	0.53
MITOCHONDRIAL_RESPIRATORY_CHAIN	0.53
MACROMOLECULAR_COMPLEX	0.53
BIOPOLYMER_CATABOLIC_PROCESS	0.53
POSITIVE_REGULATION_OF_TRANSCRIPTION_FROM_RNA_POLYMERASE_II_PROMOTER	0.53
REGULATION_OF_MUSCLE_CONTRACTION	0.53
INTRA_GOLGI_VESICLE_MEDIATED_TRANSPORT	0.53
APOPTOTIC_MITOCHONDRIAL_CHANGES	0.53
MITOTIC_SPINDLE_ORGANIZATION_AND_BIOGENESIS	0.53
MONOSACCHARIDE_BINDING	0.53
N_ACETYLTRANSFERASE_ACTIVITY	0.53
HYDROLASE_ACTIVITY_ACTING_ON_ACID_ANHYDRIDESCATALYZING_TRANSMEMBRANE_MOVEMENT_OF_SUBSTANCES	0.53
GALACTOSYLTRANSFERASE_ACTIVITY	0.53
REGULATION_OF_TRANSLATIONAL_INITIATION	0.52
EPITHELIAL_CELL_DIFFERENTIATION	0.52
COFACTOR_CATABOLIC_PROCESS	0.52
CELL_DIVISION	0.52
EPIDERMAL_GROWTH_FACTOR_RECEPTOR_SIGNALING_PATHWAY	0.52
REGULATION_OF_TRANSPORT	0.52
NEGATIVE_REGULATION_OF_PROGRAMMED_CELL_DEATH	0.52
ORGAN_DEVELOPMENT	0.52
PROTEIN_C_TERMINUS_BINDING	0.52
CHROMATIN_REMODELING_COMPLEX	0.51
GOLGI_APPARATUS_PART	0.51
MITOCHONDRIAL_MATRIX	0.51
MITOCHONDRIAL_LUMEN	0.51
RUFFLE	0.51
PEROXISOME_ORGANIZATION_AND_BIOGENESIS	0.51
CALCIUM_ION_TRANSPORT	0.51
ALCOHOL_METABOLIC_PROCESS	0.51
HOMEOSTASIS_OF_NUMBER_OF_CELLS	0.51
DNA_FRAGMENTATION_DURING_APOPTOSIS	0.51
PROTEIN_SERINE_THREONINE_TYROSINE_KINASE_ACTIVITY	0.51
MYOFIBRIL	0.5
MICROVILLUS	0.5
REGULATION_OF_RESPONSE_TO_EXTERNAL_STIMULUS	0.5
REGULATION_OF_PROTEIN_AMINO_ACID_PHOSPHORYLATION	0.5
RESPONSE_TO_EXTRACELLULAR_STIMULUS	0.5
PROTEIN_DNA_COMPLEX_ASSEMBLY	0.5
REGULATION_OF_BODY_FLUID_LEVELS	0.5
NEGATIVE_REGULATION_OF_GROWTH	0.5
REGULATION_OF_ACTIN_FILAMENT_LENGTH	0.5
PROTEIN_SECRETION	0.5
HOMEOSTATIC_PROCESS	0.5
CELLULAR_HOMEOSTASIS	0.5
PHOSPHOINOSITIDE_METABOLIC_PROCESS	0.5
RECEPTOR_SIGNALING_PROTEIN_SERINE_THREONINE_KINASE_ACTIVITY	0.5
SH3_DOMAIN_BINDING	0.5
CARBOXYLESTERASE_ACTIVITY	0.5
GTPASE_ACTIVITY	0.5
PHOSPHATASE_REGULATOR_ACTIVITY	0.5
GOLGI_MEMBRANE	0.49
COATED_VESICLE	0.49
LAMELLIPODIUM	0.49
REPLICATION_FORK	0.49
RNA_ELONGATION	0.49
ACUTE_INFLAMMATORY_RESPONSE	0.49
COFACTOR_TRANSPORTER_ACTIVITY	0.49
ATPASE_ACTIVITY_COUPLED	0.49
LIGAND_GATED_CHANNEL_ACTIVITY	0.49
ATPASE_ACTIVITY	0.49
ATP_BINDING	0.49
MITOCHONDRION	0.48
SITE_OF_POLARIZED_GROWTH	0.48
NEGATIVE_REGULATION_OF_APOPTOSIS	0.48
SULFUR_METABOLIC_PROCESS	0.48
REGULATION_OF_RAS_PROTEIN_SIGNAL_TRANSDUCTION	0.48
REGULATION_OF_NEUROTRANSMITTER_LEVELS	0.48
SYNAPTIC_TRANSMISSION	0.48
VASCULATURE_DEVELOPMENT	0.48
ENDOSOME_TRANSPORT	0.48
POSITIVE_REGULATION_OF_CYTOKINE_PRODUCTION	0.48
MAP_KINASE_ACTIVITY	0.48
TRANSFERASE_ACTIVITY_TRANSFERRING_ALKYL_OR_ARYLOTHER_THAN_METHYLGROUPS	0.48
CYSTEINE_TYPE_ENDOPEPTIDASE_ACTIVITY	0.48
PYROPHOSPHATASE_ACTIVITY	0.48
PROTEOGLYCAN_BIOSYNTHETIC_PROCESS	0.47
CARBOXYLIC_ACID_TRANSPORT	0.47
MACROMOLECULE_BIOSYNTHETIC_PROCESS	0.47
ESTABLISHMENT_AND_OR_MAINTENANCE_OF_CELL_POLARITY	0.47
CARBOHYDRATE_BIOSYNTHETIC_PROCESS	0.47
SENSORY_ORGAN_DEVELOPMENT	0.47
CELL_FATE_COMMITMENT	0.47
PROTEIN_METHYLTRANSFERASE_ACTIVITY	0.47
ADENYL_NUCLEOTIDE_BINDING	0.47
TRANSCRIPTION_COREPRESSOR_ACTIVITY	0.47
PHOSPHATASE_BINDING	0.47
TRANSLATION_INITIATION_FACTOR_ACTIVITY	0.47
DNA_BINDING	0.47
CHROMATIN	0.46
CHROMOSOMEPERICENTRIC_REGION	0.46
SECRETORY_PATHWAY	0.46
REGULATION_OF_LIPID_METABOLIC_PROCESS	0.46
COENZYME_METABOLIC_PROCESS	0.46
CELLULAR_COMPONENT_DISASSEMBLY	0.46
RESPONSE_TO_HEAT	0.46
VACUOLAR_TRANSPORT	0.46
PROTEOLYSIS	0.46
PHOSPHOINOSITIDE_BIOSYNTHETIC_PROCESS	0.46
GLIOGENESIS	0.46
MITOCHONDRIAL_TRANSPORT	0.46
SYSTEM_PROCESS	0.46
SUBSTRATE_SPECIFIC_TRANSPORTER_ACTIVITY	0.46
PRIMARY_ACTIVE_TRANSMEMBRANE_TRANSPORTER_ACTIVITY	0.46
INTRINSIC_TO_PLASMA_MEMBRANE	0.45
PEROXISOMAL_MEMBRANE	0.45
NUCLEAR_MATRIX	0.45
MICROBODY_MEMBRANE	0.45
LEADING_EDGE	0.45
DEPHOSPHORYLATION	0.45
POSITIVE_REGULATION_OF_T_CELL_PROLIFERATION	0.45
NEGATIVE_REGULATION_OF_CYTOKINE_BIOSYNTHETIC_PROCESS	0.45
HEART_DEVELOPMENT	0.45
SMALL_GTPASE_REGULATOR_ACTIVITY	0.45
DOUBLE_STRANDED_RNA_BINDING	0.45
NUCLEAR_CHROMOSOME	0.44
IMMUNOLOGICAL_SYNAPSE	0.44
NUCLEAR_CHROMOSOME_PART	0.44
BIOSYNTHETIC_PROCESS	0.44
REGULATION_OF_PROTEIN_MODIFICATION_PROCESS	0.44
MUSCLE_CELL_DIFFERENTIATION	0.44
REGULATION_OF_CHROMOSOME_ORGANIZATION_AND_BIOGENESIS	0.44
ENDOTHELIAL_CELL_PROLIFERATION	0.44
T_CELL_ACTIVATION	0.44
HEMATOPOIETIN_INTERFERON_CLASSD200_DOMAIN_CYTOKINE_RECEPTOR_BINDING	0.44
TRANSFERASE_ACTIVITY_TRANSFERRING_HEXOSYL_GROUPS	0.44
SUBSTRATE_SPECIFIC_CHANNEL_ACTIVITY	0.44
ATPASE_ACTIVITY_COUPLED_TO_TRANSMEMBRANE_MOVEMENT_OF_IONS	0.44
KINETOCHORE	0.43
REGULATION_OF_TRANSFORMING_GROWTH_FACTOR_BETA_RECEPTOR_SIGNALING_PATHWAY	0.43
REGULATION_OF_ANATOMICAL_STRUCTURE_MORPHOGENESIS	0.43
DNA_CATABOLIC_PROCESS	0.43
GROWTH	0.43
REGULATION_OF_CYTOKINE_PRODUCTION	0.43
ADAPTIVE_IMMUNE_RESPONSE	0.43
REGULATION_OF_SMALL_GTPASE_MEDIATED_SIGNAL_TRANSDUCTION	0.43
NEURON_DIFFERENTIATION	0.43
ENDOTHELIAL_CELL_MIGRATION	0.43
NEGATIVE_REGULATION_OF_TRANSLATION	0.43
HYDROLASE_ACTIVITY_ACTING_ON_ACID_ANHYDRIDES	0.43
TRANSCRIPTION_ELONGATION_REGULATOR_ACTIVITY	0.43
PHOSPHORIC_ESTER_HYDROLASE_ACTIVITY	0.43
PHOSPHOLIPASE_ACTIVITY	0.43
ENZYME_BINDING	0.43
INTEGRAL_TO_PLASMA_MEMBRANE	0.42
PROTEIN_TETRAMERIZATION	0.42
MULTICELLULAR_ORGANISMAL_DEVELOPMENT	0.42
ACTIN_POLYMERIZATION_AND_OR_DEPOLYMERIZATION	0.42
NEGATIVE_REGULATION_OF_CELL_PROLIFERATION	0.42
REGULATION_OF_CELLULAR_COMPONENT_SIZE	0.42
NEURON_APOPTOSIS	0.42
LIGAND_DEPENDENT_NUCLEAR_RECEPTOR_ACTIVITY	0.42
STRUCTURAL_MOLECULE_ACTIVITY	0.42
STEROID_HORMONE_RECEPTOR_BINDING	0.42
PEPTIDASE_ACTIVITY	0.42
SYNAPSE_PART	0.41
CELL_SOMA	0.41
MITOCHONDRIAL_MEMBRANE_PART	0.41
PEPTIDE_METABOLIC_PROCESS	0.41
PROTEIN_AMINO_ACID_LIPIDATION	0.41
PROTEIN_METABOLIC_PROCESS	0.41
REGULATION_OF_JAK_STAT_CASCADE	0.41
PHOSPHORIC_MONOESTER_HYDROLASE_ACTIVITY	0.41
ZINC_ION_BINDING	0.41
PATTERN_RECOGNITION_RECEPTOR_ACTIVITY	0.41
THYROID_HORMONE_RECEPTOR_BINDING	0.41
CELL_PROJECTION_PART	0.4
NUCLEAR_REPLICATION_FORK	0.4
EXTRACELLULAR_REGION	0.4
MEMBRANE_COAT	0.4
COATED_MEMBRANE	0.4
APOPTOTIC_NUCLEAR_CHANGES	0.4
SEXUAL_REPRODUCTION	0.4
REGULATION_OF_NUCLEOCYTOPLASMIC_TRANSPORT	0.4
CELL_CELL_SIGNALING	0.4
MITOCHONDRIAL_MEMBRANE_ORGANIZATION_AND_BIOGENESIS	0.4
VACUOLE_ORGANIZATION_AND_BIOGENESIS	0.4
EMBRYONIC_DEVELOPMENT	0.4
AMYLOID_PRECURSOR_PROTEIN_METABOLIC_PROCESS	0.4
POSITIVE_REGULATION_OF_MAPKKK_CASCADE	0.4
INTRACELLULAR_SIGNALING_CASCADE	0.4
CARBOXY_LYASE_ACTIVITY	0.4
ENDORIBONUCLEASE_ACTIVITY	0.4
MOTOR_ACTIVITY	0.4
PHOSPHOLIPID_TRANSPORTER_ACTIVITY	0.4
ENDONUCLEASE_ACTIVITY_GO_0016893	0.4
MEMBRANE	0.39
PERINUCLEAR_REGION_OF_CYTOPLASM	0.39
N_TERMINAL_PROTEIN_AMINO_ACID_MODIFICATION	0.39
GLUTAMATE_SIGNALING_PATHWAY	0.39
CELLULAR_CATION_HOMEOSTASIS	0.39
SENSORY_PERCEPTION	0.39
HISTONE_MODIFICATION	0.39
ESTABLISHMENT_AND_OR_MAINTENANCE_OF_CHROMATIN_ARCHITECTURE	0.39
HYDROLASE_ACTIVITY_ACTING_ON_ESTER_BONDS	0.39
DEAMINASE_ACTIVITY	0.39
LIPID_KINASE_ACTIVITY	0.39
UNFOLDED_PROTEIN_BINDING	0.39
EUKARYOTIC_TRANSLATION_INITIATION_FACTOR_3_COMPLEX	0.38
INTRACELLULAR_ORGANELLE_PART	0.38
MUSCLE_DEVELOPMENT	0.38
COFACTOR_METABOLIC_PROCESS	0.38
INTRACELLULAR_PROTEIN_TRANSPORT	0.38
FATTY_ACID_BIOSYNTHETIC_PROCESS	0.38
INTERLEUKIN_1_SECRETION	0.38
ADAPTIVE_IMMUNE_RESPONSE_GO_0002460	0.38
ER_TO_GOLGI_VESICLE_MEDIATED_TRANSPORT	0.38
NEURON_DEVELOPMENT	0.38
NITROGEN_COMPOUND_BIOSYNTHETIC_PROCESS	0.38
BASE_EXCISION_REPAIR	0.38
POSITIVE_REGULATION_OF_PROTEIN_AMINO_ACID_PHOSPHORYLATION	0.38
UBIQUITIN_CYCLE	0.38
CHROMOSOME_CONDENSATION	0.38
PHOSPHOTRANSFERASE_ACTIVITY_PHOSPHATE_GROUP_AS_ACCEPTOR	0.38
GTPASE_REGULATOR_ACTIVITY	0.38
RECEPTOR_SIGNALING_PROTEIN_ACTIVITY	0.38
MICROTUBULE_ORGANIZING_CENTER_PART	0.37
NON_MEMBRANE_BOUND_ORGANELLE	0.37
EXTRACELLULAR_SPACE	0.37
INTRACELLULAR_NON_MEMBRANE_BOUND_ORGANELLE	0.37
POSITIVE_REGULATION_OF_CELL_DIFFERENTIATION	0.37
POSITIVE_REGULATION_OF_TRANSCRIPTIONDNA_DEPENDENT	0.37
ONE_CARBON_COMPOUND_METABOLIC_PROCESS	0.37
T_CELL_PROLIFERATION	0.37
DETECTION_OF_STIMULUS_INVOLVED_IN_SENSORY_PERCEPTION	0.37
INDUCTION_OF_APOPTOSIS_BY_EXTRACELLULAR_SIGNALS	0.37
CELLULAR_BIOSYNTHETIC_PROCESS	0.37
ANGIOGENESIS	0.37
COVALENT_CHROMATIN_MODIFICATION	0.37
POSITIVE_REGULATION_OF_CELLULAR_COMPONENT_ORGANIZATION_AND_BIOGENESIS	0.37
CHEMICAL_HOMEOSTASIS	0.37
PROTEIN_AMINO_ACID_DEPHOSPHORYLATION	0.37
SECONDARY_ACTIVE_TRANSMEMBRANE_TRANSPORTER_ACTIVITY	0.37
HISTONE_DEACETYLASE_BINDING	0.37
RNA_POLYMERASE_II_TRANSCRIPTION_FACTOR_ACTIVITYENHANCER_BINDING	0.37
POSITIVE_REGULATION_OF_SIGNAL_TRANSDUCTION	0.36
ENZYME_LINKED_RECEPTOR_PROTEIN_SIGNALING_PATHWAY	0.36
DI___TRI_VALENT_INORGANIC_CATION_TRANSPORT	0.36
PHOSPHOLIPASE_C_ACTIVATION	0.36
RESPONSE_TO_STRESS	0.36
PROTEIN_RNA_COMPLEX_ASSEMBLY	0.36
GLYCEROPHOSPHOLIPID_METABOLIC_PROCESS	0.36
POSITIVE_REGULATION_OF_DNA_BINDING	0.36
VOLTAGE_GATED_POTASSIUM_CHANNEL_ACTIVITY	0.36
DELAYED_RECTIFIER_POTASSIUM_CHANNEL_ACTIVITY	0.36
NUCLEAR_HORMONE_RECEPTOR_BINDING	0.36
POTASSIUM_CHANNEL_REGULATOR_ACTIVITY	0.36
NUCLEOTIDE_KINASE_ACTIVITY	0.36
TRANSCRIPTION_COFACTOR_ACTIVITY	0.36
ORGANELLE_PART	0.35
DNA_METABOLIC_PROCESS	0.35
GAMETE_GENERATION	0.35
POSITIVE_REGULATION_OF_RNA_METABOLIC_PROCESS	0.35
JNK_CASCADE	0.35
POSITIVE_REGULATION_OF_TRANSCRIPTION_FACTOR_ACTIVITY	0.35
RNA_3END_PROCESSING	0.35
NEGATIVE_REGULATION_OF_RESPONSE_TO_STIMULUS	0.35
METABOTROPIC_GLUTAMATEGABA_B_LIKE_RECEPTOR_ACTIVITY	0.35
GATED_CHANNEL_ACTIVITY	0.35
SPECIFIC_TRANSCRIPTIONAL_REPRESSOR_ACTIVITY	0.35
CHANNEL_REGULATOR_ACTIVITY	0.35
HORMONE_RECEPTOR_BINDING	0.35
INTRINSIC_TO_ENDOPLASMIC_RETICULUM_MEMBRANE	0.34
AXON	0.34
INTEGRAL_TO_GOLGI_MEMBRANE	0.34
INTEGRAL_TO_ENDOPLASMIC_RETICULUM_MEMBRANE	0.34
STEROID_METABOLIC_PROCESS	0.34
NEGATIVE_REGULATION_OF_ANGIOGENESIS	0.34
PRODUCTION_OF_MOLECULAR_MEDIATOR_OF_IMMUNE_RESPONSE	0.34
CELLULAR_CATABOLIC_PROCESS	0.34
STRIATED_MUSCLE_CONTRACTION_GO_0006941	0.34
EXOCYTOSIS	0.34
PROTEIN_MODIFICATION_PROCESS	0.34
TRANSMEMBRANE_RECEPTOR_PROTEIN_SERINE_THREONINE_KINASE_SIGNALING_PATHWAY	0.34
CATABOLIC_PROCESS	0.34
TRANSMISSION_OF_NERVE_IMPULSE	0.34
INORGANIC_ANION_TRANSMEMBRANE_TRANSPORTER_ACTIVITY	0.34
METHYLTRANSFERASE_ACTIVITY	0.34
MAP_KINASE_KINASE_KINASE_ACTIVITY	0.34
DNA_DIRECTED_RNA_POLYMERASEII_CORE_COMPLEX	0.33
RIBOSOME	0.33
PROTEIN_COMPLEX	0.33
RIBOSOMAL_SUBUNIT	0.33
PLASMA_MEMBRANE_PART	0.33
SYSTEM_DEVELOPMENT	0.33
REGULATION_OF_TYROSINE_PHOSPHORYLATION_OF_STAT_PROTEIN	0.33
REPRODUCTIVE_PROCESS	0.33
NEGATIVE_REGULATION_OF_CELL_CYCLE	0.33
ESTABLISHMENT_OF_CELLULAR_LOCALIZATION	0.33
PROTEOGLYCAN_METABOLIC_PROCESS	0.33
POSITIVE_REGULATION_OF_T_CELL_ACTIVATION	0.33
BIOPOLYMER_MODIFICATION	0.33
POSITIVE_REGULATION_OF_LYMPHOCYTE_ACTIVATION	0.33
CATION_HOMEOSTASIS	0.33
DNA_PACKAGING	0.33
EXONUCLEASE_ACTIVITY	0.33
CYTOSKELETAL_PROTEIN_BINDING	0.33
PROTEIN_PHOSPHATASE_BINDING	0.33
PROTEIN_TARGETING_TO_MITOCHONDRION	0.32
POSITIVE_REGULATION_OF_CYTOKINE_BIOSYNTHETIC_PROCESS	0.32
REGULATION_OF_MAPKKK_CASCADE	0.32
VITAMIN_TRANSPORT	0.32
PHAGOCYTOSIS	0.32
REGULATION_OF_T_CELL_ACTIVATION	0.32
ANATOMICAL_STRUCTURE_FORMATION	0.32
POSITIVE_REGULATION_OF_CELLULAR_PROTEIN_METABOLIC_PROCESS	0.32
ION_HOMEOSTASIS	0.32
REPRODUCTION	0.32
CYSTEINE_TYPE_PEPTIDASE_ACTIVITY	0.32
PHOSPHORIC_DIESTER_HYDROLASE_ACTIVITY	0.32
AUXILIARY_TRANSPORT_PROTEIN_ACTIVITY	0.32
PURINE_RIBONUCLEOTIDE_BINDING	0.32
NADH_DEHYDROGENASE_COMPLEX	0.31
MITOCHONDRIAL_RESPIRATORY_CHAIN_COMPLEX_I	0.31
NUCLEOLAR_PART	0.31
RESPIRATORY_CHAIN_COMPLEX_I	0.31
REGULATION_OF_INTERFERON_GAMMA_BIOSYNTHETIC_PROCESS	0.31
AMINO_ACID_DERIVATIVE_METABOLIC_PROCESS	0.31
PEPTIDYL_AMINO_ACID_MODIFICATION	0.31
DNA_MODIFICATION	0.31
REGULATION_OF_CYTOKINE_BIOSYNTHETIC_PROCESS	0.31
CYCLIC_NUCLEOTIDE_MEDIATED_SIGNALING	0.31
CAMP_MEDIATED_SIGNALING	0.31
POSITIVE_REGULATION_OF_PEPTIDYL_TYROSINE_PHOSPHORYLATION	0.31
DRUG_BINDING	0.31
ATP_DEPENDENT_HELICASE_ACTIVITY	0.31
HYDROLASE_ACTIVITY_ACTING_ON_CARBON_NITROGEN_NOT_PEPTIDEBONDS	0.31
MEMBRANE_PART	0.3
EXTRACELLULAR_REGION_PART	0.3
ESTABLISHMENT_OF_LOCALIZATION	0.3
NEGATIVE_REGULATION_OF_TRANSPORT	0.3
DETECTION_OF_STIMULUS	0.3
IMMUNE_EFFECTOR_PROCESS	0.3
MYELOID_LEUKOCYTE_DIFFERENTIATION	0.3
CELLULAR_MONOVALENT_INORGANIC_CATION_HOMEOSTASIS	0.3
TRANSPORT	0.3
ICOSANOID_METABOLIC_PROCESS	0.3
REGULATION_OF_T_CELL_PROLIFERATION	0.3
S_PHASE_OF_MITOTIC_CELL_CYCLE	0.3
CHROMATIN_MODIFICATION	0.3
TRANSLATION	0.3
CATION_TRANSPORTING_ATPASE_ACTIVITY	0.3
ATPASE_ACTIVITY_COUPLED_TO_TRANSMEMBRANE_MOVEMENT_OF_IONS_PHOSPHORYLATIVE_MECHANISM	0.3
ACTIN_BINDING	0.3
TRANSFERASE_ACTIVITY_TRANSFERRING_ONE_CARBON_GROUPS	0.3
ACTIN_CYTOSKELETON	0.29
GOLGI_ASSOCIATED_VESICLE	0.29
LYSOSOME_ORGANIZATION_AND_BIOGENESIS	0.29
PATTERN_SPECIFICATION_PROCESS	0.29
INTRACELLULAR_TRANSPORT	0.29
NEUROLOGICAL_SYSTEM_PROCESS	0.29
DIGESTION	0.29
CELLULAR_LOCALIZATION	0.29
PROTEIN_LOCALIZATION	0.29
REGULATION_OF_CELL_GROWTH	0.29
REGULATION_OF_VIRAL_REPRODUCTION	0.29
CATION_CHANNEL_ACTIVITY	0.29
OXIDOREDUCTASE_ACTIVITY_GO_0016616	0.29
VITAMIN_BINDING	0.29
CYTOCHROME_C_OXIDASE_ACTIVITY	0.29
CARBOXYPEPTIDASE_ACTIVITY	0.29
CARBON_CARBON_LYASE_ACTIVITY	0.29
INTERMEDIATE_FILAMENT_CYTOSKELETON	0.28
VESICLE_COAT	0.28
INTERMEDIATE_FILAMENT	0.28
ENDOSOME	0.28
DNA_DIRECTED_RNA_POLYMERASEII_HOLOENZYME	0.28
RECEPTOR_COMPLEX	0.28
TRNA_PROCESSING	0.28
ESTABLISHMENT_OF_PROTEIN_LOCALIZATION	0.28
HEMOSTASIS	0.28
REGULATION_OF_HORMONE_SECRETION	0.28
INTERLEUKIN_8_BIOSYNTHETIC_PROCESS	0.28
POST_TRANSLATIONAL_PROTEIN_MODIFICATION	0.28
HEME_BIOSYNTHETIC_PROCESS	0.28
CELL_CELL_ADHESION	0.28
G_PROTEIN_SIGNALING_COUPLED_TO_CYCLIC_NUCLEOTIDE_SECOND_MESSENGER	0.28
PROTEIN_AMINO_ACID_O_LINKED_GLYCOSYLATION	0.28
MACROMOLECULAR_COMPLEX_DISASSEMBLY	0.28
CELL_CYCLE_GO_0007049	0.28
PROTEIN_TRANSPORT	0.28
MAINTENANCE_OF_PROTEIN_LOCALIZATION	0.28
RESPONSE_TO_HYPOXIA	0.28
MOLECULAR_ADAPTOR_ACTIVITY	0.28
ION_CHANNEL_ACTIVITY	0.28
ORGANIC_ACID_TRANSMEMBRANE_TRANSPORTER_ACTIVITY	0.28
MYOSIN_COMPLEX	0.27
GROWTH_CONE	0.27
REGULATION_OF_CELLULAR_PH	0.27
TISSUE_DEVELOPMENT	0.27
REGULATION_OF_G_PROTEIN_COUPLED_RECEPTOR_PROTEIN_SIGNALING_PATHWAY	0.27
CELL_CYCLE_PROCESS	0.27
INFLAMMATORY_RESPONSE	0.27
SENSORY_PERCEPTION_OF_CHEMICAL_STIMULUS	0.27
SECOND_MESSENGER_MEDIATED_SIGNALING	0.27
REGULATION_OF_NEUROGENESIS	0.27
POSITIVE_REGULATION_OF_PROTEIN_METABOLIC_PROCESS	0.27
PHOSPHORYLATION	0.27
RAS_GUANYL_NUCLEOTIDE_EXCHANGE_FACTOR_ACTIVITY	0.27
ANION_TRANSMEMBRANE_TRANSPORTER_ACTIVITY	0.27
STEROID_HORMONE_RECEPTOR_ACTIVITY	0.27
TRANS_GOLGI_NETWORK_TRANSPORT_VESICLE	0.26
POSITIVE_REGULATION_OF_BINDING	0.26
REGULATION_OF_PEPTIDYL_TYROSINE_PHOSPHORYLATION	0.26
MITOTIC_CELL_CYCLE	0.26
PROTEIN_EXPORT_FROM_NUCLEUS	0.26
EMBRYO_IMPLANTATION	0.26
PEPTIDYL_TYROSINE_MODIFICATION	0.26
REGULATION_OF_PROTEIN_IMPORT_INTO_NUCLEUS	0.26
HEME_METABOLIC_PROCESS	0.26
ECTODERM_DEVELOPMENT	0.26
PROTEIN_TRANSPORTER_ACTIVITY	0.26
FUCOSYLTRANSFERASE_ACTIVITY	0.26
SUBSTRATE_SPECIFIC_TRANSMEMBRANE_TRANSPORTER_ACTIVITY	0.26
RNA_POLYMERASE_ACTIVITY	0.26
ENDONUCLEASE_ACTIVITY	0.26
TRANSMEMBRANE_TRANSPORTER_ACTIVITY	0.26
PROTEASOME_COMPLEX	0.25
LYSOSOMAL_MEMBRANE	0.25
SPLICEOSOME_ASSEMBLY	0.25
VIRAL_GENOME_REPLICATION	0.25
HORMONE_SECRETION	0.25
PROTEIN_AMINO_ACID_N_LINKED_GLYCOSYLATION	0.25
G_PROTEIN_SIGNALING_COUPLED_TO_CAMP_NUCLEOTIDE_SECOND_MESSENGER	0.25
GLYCOPROTEIN_BIOSYNTHETIC_PROCESS	0.25
NOTCH_SIGNALING_PATHWAY	0.25
MEMBRANE_FUSION	0.25
INTERFERON_GAMMA_BIOSYNTHETIC_PROCESS	0.25
INTERFERON_GAMMA_PRODUCTION	0.25
MICROTUBULE_BASED_MOVEMENT	0.25
SODIUM_CHANNEL_ACTIVITY	0.25
PURINE_NUCLEOTIDE_BINDING	0.25
SERINE_TYPE_ENDOPEPTIDASE_ACTIVITY	0.25
EARLY_ENDOSOME	0.24
ENDOMEMBRANE_SYSTEM	0.24
NUCLEAR_CHROMATIN	0.24
REGULATION_OF_DNA_BINDING	0.24
POSITIVE_REGULATION_OF_CATALYTIC_ACTIVITY	0.24
MONOCARBOXYLIC_ACID_TRANSPORT	0.24
REGULATION_OF_TRANSLATION	0.24
REGULATION_OF_DEVELOPMENTAL_PROCESS	0.24
ACTIVATION_OF_MAPK_ACTIVITY	0.24
MACROMOLECULE_LOCALIZATION	0.24
RESPONSE_TO_UV	0.24
ACTIVATION_OF_PROTEIN_KINASE_ACTIVITY	0.24
SERINE_TYPE_PEPTIDASE_ACTIVITY	0.24
PROTEIN_HOMODIMERIZATION_ACTIVITY	0.24
TASTE_RECEPTOR_ACTIVITY	0.24
STRUCTURAL_CONSTITUENT_OF_RIBOSOME	0.24
METALLOEXOPEPTIDASE_ACTIVITY	0.24
ENDOPEPTIDASE_ACTIVITY	0.24
EXTRACELLULAR_MATRIX_STRUCTURAL_CONSTITUENT	0.24
ENVELOPE	0.23
ORGANELLE_ENVELOPE	0.23
COATED_VESICLE_MEMBRANE	0.23
U12_DEPENDENT_SPLICEOSOME	0.23
NEGATIVE_REGULATION_OF_HYDROLASE_ACTIVITY	0.23
RESPONSE_TO_TOXIN	0.23
VIRAL_INFECTIOUS_CYCLE	0.23
CYTOKINE_PRODUCTION	0.23
DNA_DAMAGE_CHECKPOINT	0.23
APOPTOTIC_PROGRAM	0.23
TRANSMEMBRANE_RECEPTOR_PROTEIN_TYROSINE_KINASE_SIGNALING_PATHWAY	0.23
REGULATION_OF_IMMUNE_EFFECTOR_PROCESS	0.23
OXIDOREDUCTASE_ACTIVITY_ACTING_ON_THE_CH_CH_GROUP_OF_DONORS	0.23
DNA_DEPENDENT_ATPASE_ACTIVITY	0.23
RIBONUCLEOPROTEIN_BINDING	0.23
ORGANELLAR_RIBOSOME	0.22
ORGANELLAR_SMALL_RIBOSOMAL_SUBUNIT	0.22
MITOCHONDRIAL_SMALL_RIBOSOMAL_SUBUNIT	0.22
TRANS_GOLGI_NETWORK	0.22
SMALL_RIBOSOMAL_SUBUNIT	0.22
MITOCHONDRIAL_RIBOSOME	0.22
RESPONSE_TO_NUTRIENT	0.22
PROTEIN_TARGETING	0.22
MEIOTIC_CELL_CYCLE	0.22
CELLULAR_PROTEIN_COMPLEX_DISASSEMBLY	0.22
S_PHASE	0.22
NEGATIVE_REGULATION_OF_PHOSPHORYLATION	0.22
GENERATION_OF_A_SIGNAL_INVOLVED_IN_CELL_CELL_SIGNALING	0.22
REGULATION_OF_CYCLIN_DEPENDENT_PROTEIN_KINASE_ACTIVITY	0.22
REGULATION_OF_BLOOD_PRESSURE	0.22
DNA_RECOMBINATION	0.22
REGULATION_OF_BINDING	0.22
NEGATIVE_REGULATION_OF_PHOSPHATE_METABOLIC_PROCESS	0.22
NUCLEOTIDE_BINDING	0.22
ENDODEOXYRIBONUCLEASE_ACTIVITY	0.22
SMALL_CONJUGATING_PROTEIN_SPECIFIC_PROTEASE_ACTIVITY	0.22
HISTONE_ACETYLTRANSFERASE_ACTIVITY	0.22
PROTEIN_SERINE_THREONINE_PHOSPHATASE_ACTIVITY	0.22
TRANSLATION_FACTOR_ACTIVITY_NUCLEIC_ACID_BINDING	0.22
TRANSCRIPTION_FACTOR_COMPLEX	0.21
ENDOPLASMIC_RETICULUM_LUMEN	0.21
TISSUE_MORPHOGENESIS	0.21
CHROMATIN_REMODELING	0.21
CELL_DEVELOPMENT	0.21
RESPONSE_TO_STEROID_HORMONE_STIMULUS	0.21
CYTOKINE_METABOLIC_PROCESS	0.21
MYELOID_CELL_DIFFERENTIATION	0.21
RHYTHMIC_PROCESS	0.21
INTERLEUKIN_8_PRODUCTION	0.21
NEGATIVE_REGULATION_OF_CELL_DIFFERENTIATION	0.21
SODIUM_ION_TRANSPORT	0.21
CYTOKINE_BIOSYNTHETIC_PROCESS	0.21
MEIOTIC_RECOMBINATION	0.21
PIGMENT_BIOSYNTHETIC_PROCESS	0.21
NEGATIVE_REGULATION_OF_CATALYTIC_ACTIVITY	0.21
AMINE_TRANSPORT	0.21
POSITIVE_REGULATION_OF_SECRETION	0.21
ARYLSULFATASE_ACTIVITY	0.21
NON_MEMBRANE_SPANNING_PROTEIN_TYROSINE_KINASE_ACTIVITY	0.21
EXOPEPTIDASE_ACTIVITY	0.21
VACUOLAR_MEMBRANE	0.2
INTEGRAL_TO_ORGANELLE_MEMBRANE	0.2
EXTRACELLULAR_MATRIX	0.2
COLLAGEN	0.2
MEIOSIS_I	0.2
PURINE_NUCLEOTIDE_METABOLIC_PROCESS	0.2
POSITIVE_REGULATION_OF_MAP_KINASE_ACTIVITY	0.2
REGULATED_SECRETORY_PATHWAY	0.2
BONE_REMODELING	0.2
PIGMENT_METABOLIC_PROCESS	0.2
PERIPHERAL_NERVOUS_SYSTEM_DEVELOPMENT	0.2
PROTEIN_IMPORT_INTO_NUCLEUS_TRANSLOCATION	0.2
ACTIVE_TRANSMEMBRANE_TRANSPORTER_ACTIVITY	0.2
ORGANIC_ANION_TRANSMEMBRANE_TRANSPORTER_ACTIVITY	0.2
ENZYME_INHIBITOR_ACTIVITY	0.2
SERINE_HYDROLASE_ACTIVITY	0.2
OXIDOREDUCTASE_ACTIVITY_ACTING_ON_CH_OH_GROUP_OF_DONORS	0.2
SECRETORY_GRANULE	0.19
INTRINSIC_TO_GOLGI_MEMBRANE	0.19
REGULATION_OF_HYDROLASE_ACTIVITY	0.19
FATTY_ACID_BETA_OXIDATION	0.19
REGULATION_OF_HOMEOSTATIC_PROCESS	0.19
SECONDARY_METABOLIC_PROCESS	0.19
NEUROTRANSMITTER_SECRETION	0.19
PROTEIN_AMINO_ACID_PHOSPHORYLATION	0.19
BETA_TUBULIN_BINDING	0.19
PROTEASE_INHIBITOR_ACTIVITY	0.19
KINASE_ACTIVITY	0.19
NEUROPEPTIDE_HORMONE_ACTIVITY	0.19
ATP_DEPENDENT_DNA_HELICASE_ACTIVITY	0.19
CASPASE_REGULATOR_ACTIVITY	0.19
SMALL_NUCLEAR_RIBONUCLEOPROTEIN_COMPLEX	0.18
JAK_STAT_CASCADE	0.18
MONOVALENT_INORGANIC_CATION_HOMEOSTASIS	0.18
BLOOD_COAGULATION	0.18
REGULATION_OF_TRANSCRIPTION_FACTOR_ACTIVITY	0.18
PROTEIN_COMPLEX_DISASSEMBLY	0.18
PROTEIN_TARGETING_TO_MEMBRANE	0.18
RESPONSE_TO_TEMPERATURE_STIMULUS	0.18
INTERACTION_WITH_HOST	0.18
EPIDERMIS_DEVELOPMENT	0.18
POSITIVE_REGULATION_OF_DNA_METABOLIC_PROCESS	0.18
PHOSPHOTRANSFERASE_ACTIVITY_ALCOHOL_GROUP_AS_ACCEPTOR	0.18
RNA_POLYMERASE_II_TRANSCRIPTION_MEDIATOR_ACTIVITY	0.18
HYDROLASE_ACTIVITY_HYDROLYZING_N_GLYCOSYL_COMPOUNDS	0.18
PROTEIN_SERINE_THREONINE_KINASE_ACTIVITY	0.18
ANION_CHANNEL_ACTIVITY	0.18
COLLAGEN_BINDING	0.18
SIALYLTRANSFERASE_ACTIVITY	0.18
NUCLEOBASENUCLEOSIDENUCLEOTIDE_KINASE_ACTIVITY	0.18
SH3_SH2_ADAPTOR_ACTIVITY	0.18
CARBOXYLIC_ACID_TRANSMEMBRANE_TRANSPORTER_ACTIVITY	0.18
GUANYL_NUCLEOTIDE_EXCHANGE_FACTOR_ACTIVITY	0.18
ADHERENS_JUNCTION	0.17
INTRINSIC_TO_MEMBRANE	0.17
MICROSOME	0.17
CONDENSED_NUCLEAR_CHROMOSOME	0.17
ER_GOLGI_INTERMEDIATE_COMPARTMENT	0.17
INTRINSIC_TO_ORGANELLE_MEMBRANE	0.17
PLASMA_MEMBRANE	0.17
LIPID_CATABOLIC_PROCESS	0.17
NUCLEAR_IMPORT	0.17
NEURITE_DEVELOPMENT	0.17
ISOPRENOID_METABOLIC_PROCESS	0.17
SKELETAL_DEVELOPMENT	0.17
VIRAL_REPRODUCTIVE_PROCESS	0.17
CELL_CYCLE_PHASE	0.17
TRNA_METABOLIC_PROCESS	0.17
CELLULAR_COMPONENT_ASSEMBLY	0.17
REGULATION_OF_CATALYTIC_ACTIVITY	0.17
RNA_SPLICINGVIA_TRANSESTERIFICATION_REACTIONS	0.17
HETEROCYCLE_METABOLIC_PROCESS	0.17
RESPONSE_TO_WOUNDING	0.17
TISSUE_REMODELING	0.17
PHOSPHATE_TRANSMEMBRANE_TRANSPORTER_ACTIVITY	0.17
3_5_CYCLIC_NUCLEOTIDE_PHOSPHODIESTERASE_ACTIVITY	0.17
HYDROLASE_ACTIVITY_ACTING_ON_CARBON_NITROGEN_NOT_PEPTIDEBONDSIN_CYCLIC_AMIDINES	0.17
SERINE_TYPE_ENDOPEPTIDASE_INHIBITOR_ACTIVITY	0.17
PROTEINACEOUS_EXTRACELLULAR_MATRIX	0.16
VESICULAR_FRACTION	0.16
DNA_DIRECTED_RNA_POLYMERASE_COMPLEX	0.16
HISTONE_DEACETYLASE_COMPLEX	0.16
INTEGRAL_TO_MEMBRANE	0.16
RNA_POLYMERASE_COMPLEX	0.16
NUCLEAR_DNA_DIRECTED_RNA_POLYMERASE_COMPLEX	0.16
DENDRITE	0.16
MACROMOLECULAR_COMPLEX_ASSEMBLY	0.16
CYCLIC_NUCLEOTIDE_METABOLIC_PROCESS	0.16
FATTY_ACID_OXIDATION	0.16
VIRAL_REPRODUCTION	0.16
REGULATION_OF_PH	0.16
RIBONUCLEOPROTEIN_COMPLEX_BIOGENESIS_AND_ASSEMBLY	0.16
ANTI_APOPTOSIS	0.16
MAINTENANCE_OF_CELLULAR_PROTEIN_LOCALIZATION	0.16
MRNA_SPLICE_SITE_SELECTION	0.16
REGULATION_OF_GENE_EXPRESSION_EPIGENETIC	0.16
RESPONSE_TO_IONIZING_RADIATION	0.16
REGULATION_OF_NEURON_APOPTOSIS	0.16
DETECTION_OF_BIOTIC_STIMULUS	0.16
TRANSLATION_REGULATOR_ACTIVITY	0.16
L_AMINO_ACID_TRANSMEMBRANE_TRANSPORTER_ACTIVITY	0.16
METALLOENDOPEPTIDASE_ACTIVITY	0.16
PROTEIN_SERINE_THREONINE_PHOSPHATASE_COMPLEX	0.15
NUCLEUS	0.15
CORTICAL_ACTIN_CYTOSKELETON	0.15
POSITIVE_REGULATION_OF_TRANSLATION	0.15
POSITIVE_REGULATION_OF_I_KAPPAB_KINASE_NF_KAPPAB_CASCADE	0.15
PROTEIN_POLYMERIZATION	0.15
REGULATION_OF_MAP_KINASE_ACTIVITY	0.15
COFACTOR_TRANSPORT	0.15
INTRACELLULAR_RECEPTOR_MEDIATED_SIGNALING_PATHWAY	0.15
COAGULATION	0.15
POSITIVE_REGULATION_OF_CELL_MIGRATION	0.15
POSITIVE_REGULATION_OF_TRANSFERASE_ACTIVITY	0.15
HUMORAL_IMMUNE_RESPONSE	0.15
GENE_SILENCING	0.15
SMAD_BINDING	0.15
TELOMERIC_DNA_BINDING	0.15
VOLTAGE_GATED_SODIUM_CHANNEL_ACTIVITY	0.15
MICROTUBULE_ASSOCIATED_COMPLEX	0.14
VOLTAGE_GATED_CALCIUM_CHANNEL_COMPLEX	0.14
MEDIATOR_COMPLEX	0.14
VACUOLAR_PART	0.14
G_PROTEIN_SIGNALING_ADENYLATE_CYCLASE_INHIBITING_PATHWAY	0.14
G_PROTEIN_SIGNALING_COUPLED_TO_IP3_SECOND_MESSENGERPHOSPHOLIPASE_C_ACTIVATING	0.14
REGULATION_OF_MOLECULAR_FUNCTION	0.14
CELL_SURFACE_RECEPTOR_LINKED_SIGNAL_TRANSDUCTION_GO_0007166	0.14
CYTOPLASM_ORGANIZATION_AND_BIOGENESIS	0.14
PHOTOTRANSDUCTION	0.14
MAINTENANCE_OF_CELLULAR_LOCALIZATION	0.14
PROTEIN_IMPORT	0.14
COENZYME_BIOSYNTHETIC_PROCESS	0.14
REGULATION_OF_MYELOID_CELL_DIFFERENTIATION	0.14
DEFENSE_RESPONSE_TO_VIRUS	0.14
PROTEIN_IMPORT_INTO_NUCLEUS	0.14
INTERCELLULAR_JUNCTION_ASSEMBLY_AND_MAINTENANCE	0.14
POSITIVE_REGULATION_OF_BIOLOGICAL_PROCESS	0.14
INACTIVATION_OF_MAPK_ACTIVITY	0.14
RRNA_METABOLIC_PROCESS	0.14
REGULATION_OF_CELL_PROLIFERATION	0.14
REGULATION_OF_I_KAPPAB_KINASE_NF_KAPPAB_CASCADE	0.14
TRANSMEMBRANE_RECEPTOR_PROTEIN_KINASE_ACTIVITY	0.14
INWARD_RECTIFIER_POTASSIUM_CHANNEL_ACTIVITY	0.14
SOLUTE_SODIUM_SYMPORTER_ACTIVITY	0.14
THIOLESTER_HYDROLASE_ACTIVITY	0.14
GABA_RECEPTOR_ACTIVITY	0.14
AMINOPEPTIDASE_ACTIVITY	0.14
CORNIFIED_ENVELOPE	0.13
INTERCALATED_DISC	0.13
EXTRINSIC_TO_MEMBRANE	0.13
MITOTIC_CELL_CYCLE_CHECKPOINT	0.13
REGIONALIZATION	0.13
DNA_INTEGRITY_CHECKPOINT	0.13
REGULATION_OF_PROTEIN_POLYMERIZATION	0.13
HOMOPHILIC_CELL_ADHESION	0.13
DEFENSE_RESPONSE	0.13
PURINE_RIBONUCLEOTIDE_METABOLIC_PROCESS	0.13
LEUKOCYTE_CHEMOTAXIS	0.13
CELL_CYCLE_CHECKPOINT_GO_0000075	0.13
RNA_EXPORT_FROM_NUCLEUS	0.13
CELLULAR_LIPID_CATABOLIC_PROCESS	0.13
RESPONSE_TO_HORMONE_STIMULUS	0.13
COFACTOR_BIOSYNTHETIC_PROCESS	0.13
POSITIVE_REGULATION_OF_CELLULAR_PROCESS	0.13
METALLOPEPTIDASE_ACTIVITY	0.13
PROTEIN_N_TERMINUS_BINDING	0.13
TRANSFERASE_ACTIVITY_TRANSFERRING_PHOSPHORUS_CONTAINING_GROUPS	0.13
CYTOPLASMIC_VESICLE_MEMBRANE	0.12
CYTOPLASMIC_VESICLE_PART	0.12
CELL_SUBSTRATE_ADHERENS_JUNCTION	0.12
FOCAL_ADHESION	0.12
SYNAPSE	0.12
NERVOUS_SYSTEM_DEVELOPMENT	0.12
INSULIN_RECEPTOR_SIGNALING_PATHWAY	0.12
G2_M_TRANSITION_OF_MITOTIC_CELL_CYCLE	0.12
CARBOXYLIC_ACID_METABOLIC_PROCESS	0.12
BEHAVIOR	0.12
POSITIVE_REGULATION_OF_HYDROLASE_ACTIVITY	0.12
FEEDING_BEHAVIOR	0.12
ACTIN_FILAMENT_POLYMERIZATION	0.12
REGULATION_OF_HEART_CONTRACTION	0.12
PROTEIN_KINASE_CASCADE	0.12
AMINE_METABOLIC_PROCESS	0.12
WOUND_HEALING	0.12
SUGAR_BINDING	0.12
CYCLIC_NUCLEOTIDE_PHOSPHODIESTERASE_ACTIVITY	0.12
DNA_DIRECTED_DNA_POLYMERASE_ACTIVITY	0.12
PROTEIN_BINDING_BRIDGING	0.12
AMINE_BINDING	0.12
UBIQUITIN_PROTEIN_LIGASE_ACTIVITY	0.12
NUCLEOPLASM	0.11
SPINDLE_POLE	0.11
UBIQUITIN_LIGASE_COMPLEX	0.11
NUCLEOLUS	0.11
DETECTION_OF_ABIOTIC_STIMULUS	0.11
ORGANIC_ACID_METABOLIC_PROCESS	0.11
NITROGEN_COMPOUND_METABOLIC_PROCESS	0.11
POSITIVE_REGULATION_OF_DEVELOPMENTAL_PROCESS	0.11
PHOSPHOINOSITIDE_MEDIATED_SIGNALING	0.11
REGULATION_OF_ACTION_POTENTIAL	0.11
NUCLEOTIDE_BIOSYNTHETIC_PROCESS	0.11
NEGATIVE_REGULATION_OF_DNA_REPLICATION	0.11
TYROSINE_PHOSPHORYLATION_OF_STAT_PROTEIN	0.11
ACID_AMINO_ACID_LIGASE_ACTIVITY	0.11
ALDO_KETO_REDUCTASE_ACTIVITY	0.11
ENZYME_REGULATOR_ACTIVITY	0.11
NUCLEOTIDYLTRANSFERASE_ACTIVITY	0.11
TRANSMEMBRANE_RECEPTOR_PROTEIN_TYROSINE_KINASE_ACTIVITY	0.11
PROTEIN_HETERODIMERIZATION_ACTIVITY	0.11
SMALL_CONJUGATING_PROTEIN_LIGASE_ACTIVITY	0.11
REGULATION_OF_DNA_REPLICATION	0.1
REGULATION_OF_MITOSIS	0.1
REGULATION_OF_GENE_SPECIFIC_TRANSCRIPTION	0.1
NUCLEAR_EXPORT	0.1
REGULATION_OF_JNK_CASCADE	0.1
STEROID_HORMONE_RECEPTOR_SIGNALING_PATHWAY	0.1
PROTEIN_COMPLEX_ASSEMBLY	0.1
POSITIVE_REGULATION_OF_CYTOSKELETON_ORGANIZATION_AND_BIOGENESIS	0.1
CENTROSOME_CYCLE	0.1
G_PROTEIN_COUPLED_RECEPTOR_PROTEIN_SIGNALING_PATHWAY	0.1
COFACTOR_BINDING	0.1
VOLTAGE_GATED_CATION_CHANNEL_ACTIVITY	0.1
GROWTH_FACTOR_ACTIVITY	0.1
MICROBODY	0.09
PEROXISOME	0.09
VESICLE_MEMBRANE	0.09
ACTIVATION_OF_JNK_ACTIVITY	0.09
RESPONSE_TO_LIGHT_STIMULUS	0.09
GLUTAMINE_FAMILY_AMINO_ACID_METABOLIC_PROCESS	0.09
PROTEIN_CATABOLIC_PROCESS	0.09
KERATINOCYTE_DIFFERENTIATION	0.09
CELL_PROLIFERATION_GO_0008283	0.09
MITOSIS	0.09
CHROMOSOME_ORGANIZATION_AND_BIOGENESIS	0.09
CYTOSKELETON_DEPENDENT_INTRACELLULAR_TRANSPORT	0.09
REGULATION_OF_CELL_CYCLE	0.09
CARBOHYDRATE_BINDING	0.09
LIGASE_ACTIVITY_FORMING_CARBON_NITROGEN_BONDS	0.09
STEROID_DEHYDROGENASE_ACTIVITY	0.09
OXIDOREDUCTASE_ACTIVITY_ACTING_ON_THE_CH_NH_GROUP_OF_DONORS	0.09
VOLTAGE_GATED_CALCIUM_CHANNEL_ACTIVITY	0.09
PROTEIN_KINASE_ACTIVITY	0.09
INTRAMOLECULAR_OXIDOREDUCTASE_ACTIVITY	0.09
SULFURIC_ESTER_HYDROLASE_ACTIVITY	0.09
DNA_POLYMERASE_ACTIVITY	0.09
ACETYLGLUCOSAMINYLTRANSFERASE_ACTIVITY	0.09
SMALL_GTPASE_BINDING	0.09
ACETYLCHOLINE_BINDING	0.09
CELL_MATRIX_JUNCTION	0.08
NUCLEAR_SPECK	0.08
AXON_GUIDANCE	0.08
POSITIVE_REGULATION_OF_CELL_PROLIFERATION	0.08
FEMALE_PREGNANCY	0.08
M_PHASE	0.08
HETEROPHILIC_CELL_ADHESION	0.08
CELL_RECOGNITION	0.08
ELECTRON_TRANSPORT_GO_0006118	0.08
RRNA_PROCESSING	0.08
REGULATION_OF_MITOTIC_CELL_CYCLE	0.08
DNA_REPLICATION	0.08
RESPONSE_TO_EXTERNAL_STIMULUS	0.08
REGULATION_OF_PROGRAMMED_CELL_DEATH	0.08
M_PHASE_OF_MITOTIC_CELL_CYCLE	0.08
INTEGRIN_BINDING	0.08
CALCIUM_CHANNEL_ACTIVITY	0.08
SMALL_PROTEIN_CONJUGATING_ENZYME_ACTIVITY	0.08
PROTEIN_DIMERIZATION_ACTIVITY	0.08
GTPASE_BINDING	0.08
SECRETIN_LIKE_RECEPTOR_ACTIVITY	0.08
NEGATIVE_REGULATION_OF_DNA_METABOLIC_PROCESS	0.07
PROGRAMMED_CELL_DEATH	0.07
CENTROSOME_ORGANIZATION_AND_BIOGENESIS	0.07
NUCLEAR_TRANSPORT	0.07
REGULATION_OF_DNA_METABOLIC_PROCESS	0.07
LOCOMOTORY_BEHAVIOR	0.07
CHROMOSOME_SEGREGATION	0.07
RESPONSE_TO_CHEMICAL_STIMULUS	0.07
CALCIUM_INDEPENDENT_CELL_CELL_ADHESION	0.07
REGULATION_OF_ANGIOGENESIS	0.07
MICROTUBULE_ORGANIZING_CENTER_ORGANIZATION_AND_BIOGENESIS	0.07
NEGATIVE_REGULATION_OF_MAP_KINASE_ACTIVITY	0.07
PEPTIDYL_TYROSINE_PHOSPHORYLATION	0.07
TRANSFORMING_GROWTH_FACTOR_BETA_RECEPTOR_SIGNALING_PATHWAY	0.07
POSITIVE_REGULATION_OF_JNK_ACTIVITY	0.07
RESPONSE_TO_RADIATION	0.07
TRICARBOXYLIC_ACID_CYCLE_INTERMEDIATE_METABOLIC_PROCESS	0.07
NEGATIVE_REGULATION_OF_MYELOID_CELL_DIFFERENTIATION	0.07
NEGATIVE_REGULATION_OF_TRANSCRIPTION_FACTOR_ACTIVITY	0.07
NEGATIVE_REGULATION_OF_TRANSFERASE_ACTIVITY	0.07
REGULATION_OF_APOPTOSIS	0.07
APOPTOSIS_GO	0.07
NUCLEOCYTOPLASMIC_TRANSPORT	0.07
CASPASE_ACTIVATION	0.07
PROTEIN_PHOSPHATASE_TYPE_2A_REGULATOR_ACTIVITY	0.07
CATION_BINDING	0.07
NEUROPEPTIDE_BINDING	0.07
VOLTAGE_GATED_CHANNEL_ACTIVITY	0.07
POLYSACCHARIDE_BINDING	0.07
PROTEIN_KINASE_INHIBITOR_ACTIVITY	0.07
KINASE_ACTIVATOR_ACTIVITY	0.07
NF_KAPPAB_BINDING	0.07
EXTRACELLULAR_LIGAND_GATED_ION_CHANNEL_ACTIVITY	0.07
STRUCTURAL_CONSTITUENT_OF_CYTOSKELETON	0.07
PATTERN_BINDING	0.07
EXTRACELLULAR_MATRIX_PART	0.06
ORGANELLE_LUMEN	0.06
APICAL_JUNCTION_COMPLEX	0.06
NUCLEAR_ENVELOPE	0.06
MEMBRANE_ENCLOSED_LUMEN	0.06
APICOLATERAL_PLASMA_MEMBRANE	0.06
SIGNAL_TRANSDUCTION	0.06
CIRCADIAN_RHYTHM	0.06
NEGATIVE_REGULATION_OF_DNA_BINDING	0.06
NEUTRAL_AMINO_ACID_TRANSPORT	0.06
TRANSCRIPTION_FROM_RNA_POLYMERASE_III_PROMOTER	0.06
DETECTION_OF_EXTERNAL_STIMULUS	0.06
AMINO_ACID_TRANSMEMBRANE_TRANSPORTER_ACTIVITY	0.06
NEUROPEPTIDE_RECEPTOR_ACTIVITY	0.06
STEROID_DEHYDROGENASE_ACTIVITY_ACTING_ON_THE_CH_OH_GROUP_OF_DONORSNAD_OR_NADP_AS_ACCEPTOR	0.06
NEUROTRANSMITTER_BINDING	0.06
PROTEIN_COMPLEX_BINDING	0.06
KINASE_INHIBITOR_ACTIVITY	0.06
TRANSMEMBRANE_RECEPTOR_ACTIVITY	0.06
HORMONE_ACTIVITY	0.06
LYTIC_VACUOLE	0.05
NUCLEOPLASM_PART	0.05
BASOLATERAL_PLASMA_MEMBRANE	0.05
NUCLEAR_MEMBRANE	0.05
NUCLEAR_MEMBRANE_PART	0.05
LYSOSOME	0.05
REGULATION_OF_PROTEIN_KINASE_ACTIVITY	0.05
CELLULAR_PROTEIN_CATABOLIC_PROCESS	0.05
INTERCELLULAR_JUNCTION_ASSEMBLY	0.05
CELLULAR_MORPHOGENESIS_DURING_DIFFERENTIATION	0.05
POSITIVE_REGULATION_OF_CASPASE_ACTIVITY	0.05
ANION_TRANSPORT	0.05
POSITIVE_REGULATION_OF_CYTOKINE_SECRETION	0.05
AMINE_CATABOLIC_PROCESS	0.05
RESPONSE_TO_ABIOTIC_STIMULUS	0.05
POSITIVE_REGULATION_OF_EPITHELIAL_CELL_PROLIFERATION	0.05
ACTIN_FILAMENT_BASED_MOVEMENT	0.05
CELL_MIGRATION	0.05
CENTRAL_NERVOUS_SYSTEM_DEVELOPMENT	0.05
ANTIPORTER_ACTIVITY	0.05
CHAPERONE_BINDING	0.05
SEQUENCE_SPECIFIC_DNA_BINDING	0.05
GUANYL_NUCLEOTIDE_BINDING	0.05
NUCLEOBASENUCLEOSIDENUCLEOTIDE_AND_NUCLEIC_ACID_TRANSMEMBRANE_TRANSPORTER_ACTIVITY	0.05
RECEPTOR_ACTIVITY	0.05
CHLORIDE_CHANNEL_ACTIVITY	0.05
TIGHT_JUNCTION	0.04
NUCLEAR_PART	0.04
BASAL_LAMINA	0.04
NUCLEAR_LUMEN	0.04
VACUOLE	0.04
PROTEIN_OLIGOMERIZATION	0.04
PROTEIN_FOLDING	0.04
REGULATION_OF_KINASE_ACTIVITY	0.04
SPERMATID_DEVELOPMENT	0.04
FEMALE_GAMETE_GENERATION	0.04
REGULATION_OF_TRANSFERASE_ACTIVITY	0.04
I_KAPPAB_KINASE_NF_KAPPAB_CASCADE	0.04
NEGATIVE_REGULATION_OF_BINDING	0.04
REGULATION_OF_JNK_ACTIVITY	0.04
DNA_DEPENDENT_DNA_REPLICATION	0.04
NITROGEN_COMPOUND_CATABOLIC_PROCESS	0.04
LEUKOCYTE_MIGRATION	0.04
SEROTONIN_RECEPTOR_ACTIVITY	0.04
GTP_BINDING	0.04
DAMAGED_DNA_BINDING	0.04
AMINE_RECEPTOR_ACTIVITY	0.04
SUGAR_TRANSMEMBRANE_TRANSPORTER_ACTIVITY	0.04
NEUROTRANSMITTER_RECEPTOR_ACTIVITY	0.04
MONOSACCHARIDE_TRANSMEMBRANE_TRANSPORTER_ACTIVITY	0.04
MAGNESIUM_ION_BINDING	0.04
PROTEIN_KINASE_REGULATOR_ACTIVITY	0.04
NICOTINIC_ACETYLCHOLINE_GATED_RECEPTOR_CHANNEL_COMPLEX	0.03
PROTON_TRANSPORTING_TWO_SECTOR_ATPASE_COMPLEX	0.03
INORGANIC_ANION_TRANSPORT	0.03
NUCLEOBASENUCLEOSIDENUCLEOTIDE_AND_NUCLEIC_ACID_TRANSPORT	0.03
AXONOGENESIS	0.03
MITOTIC_SISTER_CHROMATID_SEGREGATION	0.03
AMINO_ACID_CATABOLIC_PROCESS	0.03
DNA_REPLICATION_INITIATION	0.03
OLIGOSACCHARIDE_METABOLIC_PROCESS	0.03
POSITIVE_REGULATION_OF_PROTEIN_SECRETION	0.03
RIBOSOME_BIOGENESIS_AND_ASSEMBLY	0.03
SPERMATID_DIFFERENTIATION	0.03
LIGASE_ACTIVITY	0.03
IDENTICAL_PROTEIN_BINDING	0.03
PROTEIN_TYROSINE_KINASE_ACTIVITY	0.03
PEPTIDE_RECEPTOR_ACTIVITY	0.03
DEOXYRIBONUCLEASE_ACTIVITY	0.03
ION_BINDING	0.03
LIGASE_ACTIVITY_FORMING_CARBON_OXYGEN_BONDS	0.03
NICOTINIC_ACETYLCHOLINE_ACTIVATED_CATION_SELECTIVE_CHANNEL_ACTIVITY	0.03
CALMODULIN_BINDING	0.03
ISOMERASE_ACTIVITY	0.03
LATE_ENDOSOME	0.02
DYSTROPHIN_ASSOCIATED_GLYCOPROTEIN_COMPLEX	0.02
NUCLEAR_PORE	0.02
CONDENSED_CHROMOSOME	0.02
NUCLEOBASENUCLEOSIDE_AND_NUCLEOTIDE_METABOLIC_PROCESS	0.02
REGULATION_OF_AXONOGENESIS	0.02
RIBONUCLEOTIDE_METABOLIC_PROCESS	0.02
ANDROGEN_RECEPTOR_SIGNALING_PATHWAY	0.02
SISTER_CHROMATID_SEGREGATION	0.02
NUCLEOTIDE_METABOLIC_PROCESS	0.02
CELLULAR_DEFENSE_RESPONSE	0.02
OXIDOREDUCTASE_ACTIVITY_ACTING_ON_SULFUR_GROUP_OF_DONORS	0.02
RAS_GTPASE_BINDING	0.02
HEPARIN_BINDING	0.02
EXCITATORY_EXTRACELLULAR_LIGAND_GATED_ION_CHANNEL_ACTIVITY	0.02
NEUTRAL_AMINO_ACID_TRANSMEMBRANE_TRANSPORTER_ACTIVITY	0.02
AMINE_TRANSMEMBRANE_TRANSPORTER_ACTIVITY	0.02
KINASE_REGULATOR_ACTIVITY	0.02
CARBOHYDRATE_TRANSMEMBRANE_TRANSPORTER_ACTIVITY	0.02
COENZYME_BINDING	0.02
EXTRINSIC_TO_PLASMA_MEMBRANE	0.01
MITOCHONDRIAL_OUTER_MEMBRANE	0.01
CELL_JUNCTION	0.01
BASEMENT_MEMBRANE	0.01
INTERCELLULAR_JUNCTION	0.01
PORE_COMPLEX	0.01
CARBOHYDRATE_TRANSPORT	0.01
AMINO_ACID_METABOLIC_PROCESS	0.01
BRAIN_DEVELOPMENT	0.01
NEUROPEPTIDE_SIGNALING_PATHWAY	0.01
PYRIMIDINE_NUCLEOTIDE_METABOLIC_PROCESS	0.01
RESPONSE_TO_OXIDATIVE_STRESS	0.01
AMINO_ACID_AND_DERIVATIVE_METABOLIC_PROCESS	0.01
SMOOTH_MUSCLE_CONTRACTION_GO_0006939	0.01
GLAND_DEVELOPMENT	0.01
PROTEIN_HOMOOLIGOMERIZATION	0.01
POSITIVE_REGULATION_OF_ANGIOGENESIS	0.01
AROMATIC_COMPOUND_METABOLIC_PROCESS	0.01
RESPONSE_TO_DRUG	0.01
CALCIUM_ION_BINDING	0.01
OXIDOREDUCTASE_ACTIVITY_ACTING_ON_PEROXIDE_AS_ACCEPTOR	0.01
ANTIGEN_BINDING	0.01
OXYGEN_BINDING	0.01
G_PROTEIN_COUPLED_RECEPTOR_ACTIVITY	0.01
GLYCOSAMINOGLYCAN_BINDING	0.01
ANTIOXIDANT_ACTIVITY	0.01
OUTER_MEMBRANE	0
NUCLEAR_BODY	0
ORGANELLE_OUTER_MEMBRANE	0
PML_BODY	0
INTERLEUKIN_2_PRODUCTION	0
PEPTIDE_BINDING	0
RHODOPSIN_LIKE_RECEPTOR_ACTIVITY	0
SIGNAL_SEQUENCE_BINDING	0

## Sheet: Table S3A
Table S3A: Results of variant category analyses for selected genes with heavy drinking
ADH1B
Type	NumLoci	NumCont	MeanCont	NumCase	MeanCase	OR	SLP
IntronicEtc	195	2776	0.046573	318	0.040712	0.93 (0.83 - 1.05)	-0.61
FivePrime	6	17	0.000285	3	0.000384	1.42 (0.40 - 5.11)	0.3
Synonymous	47	498	0.008355	63	0.008066	1.06 (0.81 - 1.39)	-0.18
SpliceRegion	10	100	0.001678	11	0.001408	1.36 (0.70 - 2.65)	-0.45
ThreePrime	6	17	0.000285	1	0.000128	0.41 (0.05 - 3.21)	-0.15
ProteinAltering	107	2457	0.041221	300	0.038407	1.06 (0.88 - 1.29)	-0.28
InDel	1	0	0	1	0.000128		0.94
Disruptive	4	21	0.000352	3	0.000384	1.20 (0.35 - 4.17)	0.12
SpliceSite	5	9	0.000151	1	0.000128	0.80 (0.10 - 6.72)	0
SIFT	66	1482	0.024864	167	0.02138	0.87 (0.65 - 1.15)	-0.51
PossDam	19	95	0.001594	10	0.00128	0.82 (0.41 - 1.62)	-0.26
ProbDam	33	626	0.010502	63	0.008066	1.04 (0.73 - 1.47)	-0.08
ADH1C
Type	NumLoci	NumCont	MeanCont	NumCase	MeanCase	OR	SLP
IntronicEtc	196	2956	0.049593	360	0.046089	0.91 (0.81 - 1.02)	-0.94
FivePrime	7	12	0.000201	5	0.00064	3.38 (1.13 - 10.11)	1.41
Synonymous	39	1561	0.026189	208	0.026629	1.01 (0.86 - 1.18)	0.04
SpliceRegion	11	621	0.010419	63	0.008066	0.85 (0.69 - 1.04)	-0.94
ThreePrime	16	262	0.004396	43	0.005505	1.25 (0.89 - 1.76)	0.74
ProteinAltering	78	473	0.007936	56	0.007169	0.99 (0.72 - 1.37)	-0.01
InDel	1	4	6.7e-05	0	0		0
Disruptive	7	1250	0.020971	107	0.013699	0.68 (0.56 - 0.83)	-3.79
SpliceSite	2	2	3.4e-05	0	0		0
SIFT	45	77	0.001292	8	0.001024	0.74 (0.13 - 4.25)	-0.14
PossDam	11	20	0.000336	2	0.000256	1.14 (0.14 - 9.52)	0
ProbDam	23	47	0.000789	5	0.00064	1.15 (0.16 - 8.31)	-0.05
ADH4
Type	NumLoci	NumCont	MeanCont	NumCase	MeanCase	OR	SLP
IntronicEtc	124	400	0.006711	40	0.005121	0.83 (0.59 - 1.16)	-0.57
FivePrime	8	44	0.000738	6	0.000768	1.01 (0.42 - 2.44)	0.01
Synonymous	27	55	0.000923	7	0.000896	1.00 (0.44 - 2.26)	0
SpliceRegion	7	325	0.005453	37	0.004737	1.25 (0.87 - 1.82)	-0.66
ThreePrime	14	23	0.000386	2	0.000256	0.54 (0.12 - 2.39)	-0.12
ProteinAltering	101	921	0.015452	138	0.017667	1.17 (0.64 - 2.14)	0.23
InDel	0	0	0	0	0		0
Disruptive	9	12	0.000201	2	0.000256	1.27 (0.27 - 6.01)	0.17
SpliceSite	1	1	1.7e-05	0	0		0
SIFT	77	824	0.013824	123	0.015747	0.88 (0.41 - 1.89)	0.13
PossDam	15	500	0.008389	74	0.009474	1.03 (0.48 - 2.20)	0.03
ProbDam	50	286	0.004798	47	0.006017	1.21 (0.57 - 2.56)	0.22
DRD2
Type	NumLoci	NumCont	MeanCont	NumCase	MeanCase	OR	SLP
IntronicEtc	167	3580	0.060062	440	0.056331	0.98 (0.89 - 1.09)	-0.13
FivePrime	3	6	0.000101	0	0		0
Synonymous	84	1120	0.01879	132	0.016899	1.02 (0.85 - 1.23)	-0.09
SpliceRegion	10	46	0.000772	5	0.00064	0.88 (0.34 - 2.28)	-0.1
ThreePrime	25	76	0.001275	7	0.000896	0.83 (0.37 - 1.86)	-0.19
ProteinAltering	88	597	0.010016	82	0.010498	1.06 (0.81 - 1.39)	0.19
InDel	0	0	0	0	0		0
Disruptive	3	2	3.4e-05	1	0.000128	3.86 (0.32 - 46.66)	0.51
SpliceSite	0	0	0	0	0		0
SIFT	34	116	0.001946	14	0.001792	0.70 (0.20 - 2.51)	-0.24
PossDam	11	11	0.000185	2	0.000256	1.99 (0.34 - 11.85)	0.18
ProbDam	22	110	0.001845	14	0.001792	1.22 (0.35 - 4.28)	-0.12
KLB
Type	NumLoci	NumCont	MeanCont	NumCase	MeanCase	OR	SLP
IntronicEtc	97	363	0.00609	61	0.007809	1.40 (1.08 - 1.80)	2.03
FivePrime	2	1	1.7e-05	1	0.000128	4.21 (0.24 - 72.52)	0.66
Synonymous	94	1366	0.022918	192	0.024581	1.12 (0.95 - 1.31)	0.8
SpliceRegion	5	6	0.000101	2	0.000256	3.81 (0.73 - 19.84)	0.63
ThreePrime	17	52	0.000872	6	0.000768	0.93 (0.39 - 2.23)	-0.06
ProteinAltering	208	1932	0.032413	245	0.031366	0.96 (0.79 - 1.18)	-0.14
InDel	4	997	0.016727	123	0.015747	0.91 (0.75 - 1.11)	-0.47
Disruptive	19	65	0.001091	3	0.000384	0.34 (0.10 - 1.16)	-1.1
SpliceSite	2	2	3.4e-05	1	0.000128	2.89 (0.25 - 33.96)	0.51
SIFT	97	964	0.016173	126	0.016131	1.05 (0.78 - 1.41)	-0.12
PossDam	35	290	0.004865	39	0.004993	1.04 (0.69 - 1.57)	0.07
ProbDam	59	282	0.004731	39	0.004993	1.16 (0.78 - 1.73)	0.35
CADM2
Type	NumLoci	NumCont	MeanCont	NumCase	MeanCase	OR	SLP
IntronicEtc	262	2939	0.049308	380	0.048649	1.01 (0.90 - 1.12)	-0.04
FivePrime	23	722	0.012113	92	0.011778	1.00 (0.80 - 1.26)	-0.01
Synonymous	48	4175	0.070044	526	0.067341	1.00 (0.91 - 1.10)	-0.01
SpliceRegion	18	415	0.006963	41	0.005249	0.78 (0.56 - 1.08)	-0.88
ThreePrime	6	9	0.000151	1	0.000128	0.83 (0.10 - 6.98)	0
ProteinAltering	67	153	0.002567	29	0.003713	1.17 (0.61 - 2.23)	0.2
InDel	1	1	1.7e-05	0	0		0
Disruptive	2	2	3.4e-05	0	0		0
SpliceSite	2	5	8.4e-05	0	0		0
SIFT	25	69	0.001158	14	0.001792	0.73 (0.29 - 1.86)	0.3
PossDam	6	7	0.000117	1	0.000128	1.05 (0.11 - 9.90)	0
ProbDam	23	51	0.000856	15	0.00192	2.35 (0.91 - 6.10)	1.14
CRHR1
Type	NumLoci	NumCont	MeanCont	NumCase	MeanCase	OR	SLP
IntronicEtc	326	2433	0.040819	279	0.035719	0.99 (0.87 - 1.13)	-0.06
FivePrime	19	89	0.001493	10	0.00128	1.11 (0.56 - 2.21)	-0.12
Synonymous	48	201	0.003372	24	0.003073	1.04 (0.67 - 1.62)	-0.07
SpliceRegion	16	65	0.001091	4	0.000512	0.41 (0.14 - 1.15)	-1.08
ThreePrime	15	631	0.010586	85	0.010882	0.99 (0.78 - 1.24)	0.05
ProteinAltering	96	1232	0.020669	148	0.018948	0.85 (0.70 - 1.02)	-1.09
InDel	1	1	1.7e-05	0	0		0
Disruptive	6	6	0.000101	2	0.000256	3.08 (0.59 - 16.08)	0.63
SpliceSite	6	9	0.000151	3	0.000384	2.64 (0.68 - 10.18)	0.81
SIFT	41	114	0.001913	15	0.00192	0.82 (0.33 - 2.06)	0.18
PossDam	21	49	0.000822	9	0.001152	2.21 (0.88 - 5.59)	1.07
ProbDam	29	72	0.001208	10	0.00128	1.43 (0.54 - 3.79)	0.33
FGF14
Type	NumLoci	NumCont	MeanCont	NumCase	MeanCase	OR	SLP
IntronicEtc	174	1576	0.026441	182	0.0233	0.92 (0.79 - 1.08)	-0.5
FivePrime	9	12	0.000201	3	0.000384	1.88 (0.51 - 6.99)	0.39
Synonymous	29	471	0.007902	43	0.005505	0.72 (0.52 - 1.00)	-1.37
SpliceRegion	3	4	6.7e-05	0	0		0
ThreePrime	12	50	0.000839	5	0.00064	0.70 (0.27 - 1.81)	-0.34
ProteinAltering	33	56	0.00094	5	0.00064	0.43 (0.10 - 1.86)	-0.6
InDel	1	1	1.7e-05	0	0		0
Disruptive	1	1	1.7e-05	0	0		0
SpliceSite	0	0	0	0	0		0
SIFT	14	15	0.000252	1	0.000128	0.17 (0.01 - 4.02)	0
PossDam	7	7	0.000117	1	0.000128	6.10 (0.35 - 106.93)	0
ProbDam	12	13	0.000218	2	0.000256	7.35 (0.64 - 83.98)	0.16
GCKR
Type	NumLoci	NumCont	MeanCont	NumCase	MeanCase	OR	SLP
IntronicEtc	366	3816	0.064021	479	0.061324	1.04 (0.95 - 1.13)	-0.36
FivePrime	8	32	0.000537	6	0.000768	2.37 (0.93 - 6.01)	0.36
Synonymous	90	875	0.01468	92	0.011778	0.82 (0.66 - 1.02)	-1.15
SpliceRegion	29	345	0.005788	24	0.003073	0.78 (0.50 - 1.21)	-0.59
ThreePrime	13	812	0.013623	106	0.013571	0.98 (0.80 - 1.20)	-0.08
ProteinAltering	172	2302	0.038621	300	0.038407	1.02 (0.88 - 1.19)	-0.12
InDel	2	27	0.000453	9	0.001152	2.59 (1.18 - 5.68)	1.51
Disruptive	17	639	0.010721	89	0.011394	1.07 (0.84 - 1.37)	0.26
SpliceSite	12	27	0.000453	2	0.000256	0.64 (0.15 - 2.79)	-0.24
SIFT	76	328	0.005503	40	0.005121	0.88 (0.57 - 1.35)	-0.26
PossDam	32	577	0.00968	71	0.00909	0.92 (0.68 - 1.25)	-0.23
ProbDam	36	96	0.001611	14	0.001792	1.42 (0.70 - 2.88)	0.5
SIX3
Type	NumLoci	NumCont	MeanCont	NumCase	MeanCase	OR	SLP
IntronicEtc	29	78	0.001309	9	0.001152	0.86 (0.43 - 1.74)	-0.17
FivePrime	18	38	0.000638	5	0.00064	1.15 (0.44 - 3.01)	0
Synonymous	63	1093	0.018337	154	0.019716	1.10 (0.92 - 1.31)	0.56
SpliceRegion	1	4	6.7e-05	2	0.000256	5.68 (0.93 - 34.62)	0.83
ThreePrime	30	74	0.001242	3	0.000384	0.30 (0.09 - 0.98)	-1.37
ProteinAltering	62	571	0.00958	85	0.010882	1.27 (1.01 - 1.61)	1.39
InDel	6	52	0.000872	13	0.001664	2.19 (1.16 - 4.13)	1.88
Disruptive	3	5	8.4e-05	0	0		0
SpliceSite	0	0	0	0	0		0
SIFT	22	67	0.001124	0	0		-0.05
PossDam	7	26	0.000436	0	0		-1.18
ProbDam	8	8	0.000134	0	0		-0.22
SLC39A8
Type	NumLoci	NumCont	MeanCont	NumCase	MeanCase	OR	SLP
IntronicEtc	187	2134	0.035802	240	0.030726	1.04 (0.90 - 1.20)	-0.21
FivePrime	53	1498	0.025132	171	0.021892	0.87 (0.74 - 1.02)	-1.08
Synonymous	39	183	0.00307	20	0.00256	0.96 (0.59 - 1.54)	-0.07
SpliceRegion	15	410	0.006879	44	0.005633	1.35 (0.88 - 2.06)	-0.79
ThreePrime	161	1698	0.028488	177	0.02266	0.87 (0.73 - 1.04)	-0.94
ProteinAltering	92	514	0.008623	45	0.005761	0.54 (0.35 - 0.84)	-2.32
InDel	0	0	0	0	0		0
Disruptive	3	4	6.7e-05	0	0		0
SpliceSite	0	0	0	0	0		0
SIFT	35	168	0.002819	22	0.002817	1.77 (0.90 - 3.50)	-1.04
PossDam	15	29	0.000487	2	0.000256	0.58 (0.12 - 2.71)	-0.24
ProbDam	20	27	0.000453	5	0.00064	1.67 (0.55 - 5.04)	0.39
FTO
Type	NumLoci	NumCont	MeanCont	NumCase	MeanCase	OR	SLP
IntronicEtc	166	1332	0.022347	162	0.02074	1.01 (0.85 - 1.19)	-0.03
FivePrime	8	28	0.00047	3	0.000384	0.88 (0.26 - 2.99)	0
Synonymous	61	355	0.005956	27	0.003457	0.78 (0.52 - 1.17)	-0.65
SpliceRegion	13	29	0.000487	1	0.000128	0.29 (0.04 - 2.21)	-0.6
ThreePrime	12	61	0.001023	6	0.000768	0.90 (0.38 - 2.09)	-0.1
ProteinAltering	128	1419	0.023807	181	0.023172	0.92 (0.75 - 1.12)	-0.41
InDel	0	0	0	0	0		0
Disruptive	6	7	0.000117	2	0.000256	2.42 (0.47 - 12.37)	0.55
SpliceSite	2	5	8.4e-05	0	0		0
SIFT	53	326	0.005469	41	0.005249	0.67 (0.42 - 1.08)	-1.03
PossDam	19	46	0.000772	8	0.001024	2.31 (0.98 - 5.44)	1.3
ProbDam	49	374	0.006275	58	0.007425	1.64 (1.07 - 2.52)	1.7
GRM3
Type	NumLoci	NumCont	MeanCont	NumCase	MeanCase	OR	SLP
IntronicEtc	157	1551	0.026021	189	0.024197	0.97 (0.83 - 1.14)	-0.14
FivePrime	49	1662	0.027884	229	0.029318	1.08 (0.93 - 1.24)	0.52
Synonymous	99	764	0.012818	98	0.012546	1.14 (0.93 - 1.40)	-0.7
SpliceRegion	6	14	0.000235	0	0		-0.4
ThreePrime	22	39	0.000654	10	0.00128	2.21 (1.08 - 4.54)	1.16
ProteinAltering	160	315	0.005285	42	0.005377	1.14 (0.66 - 1.97)	0.2
InDel	0	0	0	0	0		0
Disruptive	3	2	3.4e-05	1	0.000128	4.32 (0.36 - 52.42)	0.51
SpliceSite	1	0	0	1	0.000128		0.94
SIFT	76	163	0.002735	25	0.003201	1.30 (0.54 - 3.12)	0.26
PossDam	26	100	0.001678	6	0.000768	0.35 (0.12 - 1.03)	-1.28
ProbDam	64	102	0.001711	20	0.00256	1.02 (0.36 - 2.87)	0.01
ARHGAP33
Type	NumLoci	NumCont	MeanCont	NumCase	MeanCase	OR	SLP
IntronicEtc	500	6238	0.104656	774	0.099091	1.04 (0.96 - 1.11)	-0.5
FivePrime	12	27	0.000453	1	0.000128	0.30 (0.04 - 2.31)	-0.61
Synonymous	180	1680	0.028186	211	0.027013	1.08 (0.93 - 1.25)	-0.49
SpliceRegion	29	410	0.006879	55	0.007041	1.07 (0.80 - 1.43)	0.18
ThreePrime	14	105	0.001762	18	0.002304	1.38 (0.81 - 2.35)	0.65
ProteinAltering	336	2039	0.034209	208	0.026629	0.92 (0.72 - 1.19)	-0.28
InDel	7	19	0.000319	3	0.000384	1.22 (0.35 - 4.29)	0.13
Disruptive	19	21	0.000352	1	0.000128	0.40 (0.05 - 3.14)	-0.3
SpliceSite	1	1	1.7e-05	0	0		0
SIFT	239	1341	0.022498	122	0.015619	0.67 (0.47 - 0.94)	-1.75
PossDam	81	742	0.012449	84	0.010754	1.32 (0.92 - 1.89)	-0.92
ProbDam	94	414	0.006946	37	0.004737	1.04 (0.66 - 1.63)	-0.07
CDH9
Type	NumLoci	NumCont	MeanCont	NumCase	MeanCase	OR	SLP
IntronicEtc	229	2682	0.044996	299	0.038279	0.92 (0.82 - 1.03)	-0.82
FivePrime	4	2	3.4e-05	2	0.000256	7.81 (1.03 - 59.32)	1.16
Synonymous	93	336	0.005637	44	0.005633	1.06 (0.77 - 1.47)	-0.14
SpliceRegion	13	35	0.000587	5	0.00064	1.24 (0.47 - 3.26)	0.09
ThreePrime	15	34	0.00057	3	0.000384	0.81 (0.24 - 2.76)	-0.1
ProteinAltering	157	1440	0.024159	161	0.020612	0.78 (0.50 - 1.23)	-0.55
InDel	1	1	1.7e-05	0	0		0
Disruptive	3	3	5e-05	0	0		0
SpliceSite	0	0	0	0	0		0
SIFT	71	369	0.006191	24	0.003073	0.71 (0.26 - 1.94)	-0.3
PossDam	35	890	0.014932	118	0.015107	1.32 (0.81 - 2.16)	0.6
ProbDam	44	336	0.005637	21	0.002689	0.80 (0.26 - 2.41)	-0.17
ALDH1A1
Type	NumLoci	NumCont	MeanCont	NumCase	MeanCase	OR	SLP
IntronicEtc	304	3159	0.052999	360	0.046089	1.01 (0.91 - 1.13)	-0.1
FivePrime	9	88	0.001476	7	0.000896	0.90 (0.41 - 1.99)	-0.1
Synonymous	52	227	0.003808	23	0.002945	0.84 (0.54 - 1.31)	-0.35
SpliceRegion	13	167	0.002802	18	0.002304	0.98 (0.59 - 1.61)	-0.03
ThreePrime	21	67	0.001124	5	0.00064	0.91 (0.35 - 2.34)	-0.08
ProteinAltering	93	391	0.00656	36	0.004609	0.82 (0.48 - 1.42)	-0.32
InDel	0	0	0	0	0		0
Disruptive	1	1	1.7e-05	0	0		0
SpliceSite	2	2	3.4e-05	0	0		0
SIFT	58	216	0.003624	20	0.00256	0.55 (0.20 - 1.52)	-0.63
PossDam	24	146	0.002449	13	0.001664	1.49 (0.52 - 4.30)	-0.34
ProbDam	25	33	0.000554	6	0.000768	2.97 (0.82 - 10.73)	0.35
ALDH1A2
Type	NumLoci	NumCont	MeanCont	NumCase	MeanCase	OR	SLP
IntronicEtc	393	5457	0.091553	678	0.086801	1.02 (0.94 - 1.12)	-0.21
FivePrime	22	40	0.000671	7	0.000896	1.36 (0.59 - 3.11)	0.31
Synonymous	72	1330	0.022314	168	0.021508	0.93 (0.76 - 1.15)	-0.29
SpliceRegion	13	203	0.003406	31	0.003969	1.33 (0.90 - 1.97)	0.84
ThreePrime	17	107	0.001795	9	0.001152	0.66 (0.33 - 1.32)	-0.64
ProteinAltering	114	291	0.004882	33	0.004225	0.73 (0.43 - 1.24)	-0.63
InDel	2	2	3.4e-05	0	0		0
Disruptive	2	1	1.7e-05	2	0.000256	9.21 (0.79 - 106.91)	1.43
SpliceSite	2	2	3.4e-05	0	0		0
SIFT	65	101	0.001694	14	0.001792	0.91 (0.34 - 2.42)	0.08
PossDam	26	51	0.000856	4	0.000512	0.93 (0.24 - 3.60)	-0.04
ProbDam	34	48	0.000805	12	0.001536	2.84 (1.02 - 7.90)	1.39
ALDH2
Type	NumLoci	NumCont	MeanCont	NumCase	MeanCase	OR	SLP
IntronicEtc	293	2956	0.049593	329	0.04212	0.95 (0.85 - 1.07)	-0.38
FivePrime	13	26	0.000436	2	0.000256	0.63 (0.14 - 2.78)	-0.12
Synonymous	63	344	0.005771	43	0.005505	1.05 (0.76 - 1.46)	-0.12
SpliceRegion	13	34	0.00057	8	0.001024	1.90 (0.85 - 4.23)	0.84
ThreePrime	10	87	0.00146	16	0.002048	1.37 (0.79 - 2.38)	0.6
ProteinAltering	133	639	0.010721	61	0.007809	1.32 (0.78 - 2.24)	-0.53
InDel	2	2	3.4e-05	0	0		0
Disruptive	10	21	0.000352	1	0.000128	0.44 (0.06 - 3.50)	-0.3
SpliceSite	5	7	0.000117	0	0		0
SIFT	91	534	0.008959	44	0.005633	0.58 (0.26 - 1.29)	-0.76
PossDam	27	211	0.00354	5	0.00064	0.47 (0.15 - 1.44)	-0.75
ProbDam	44	194	0.003255	27	0.003457	1.40 (0.68 - 2.90)	0.45
VGF
Type	NumLoci	NumCont	MeanCont	NumCase	MeanCase	OR	SLP
IntronicEtc	98	1738	0.029159	215	0.027525	0.96 (0.83 - 1.11)	-0.24
FivePrime	30	198	0.003322	20	0.00256	0.80 (0.50 - 1.28)	-0.46
Synonymous	93	709	0.011895	103	0.013187	1.12 (0.91 - 1.39)	0.57
SpliceRegion	0	0	0	0	0		0
ThreePrime	16	27	0.000453	4	0.000512	1.31 (0.46 - 3.73)	0.11
ProteinAltering	164	765	0.012834	91	0.01165	1.20 (0.80 - 1.80)	-0.43
InDel	12	40	0.000671	7	0.000896	1.18 (0.52 - 2.71)	0.31
Disruptive	0	0	0	0	0		0
SpliceSite	0	0	0	0	0		0
SIFT	109	564	0.009462	61	0.007809	0.62 (0.38 - 1.02)	-1.27
PossDam	39	102	0.001711	20	0.00256	1.91 (1.08 - 3.36)	1.64
ProbDam	30	38	0.000638	2	0.000256	0.58 (0.14 - 2.48)	-0.5
CFAP206
Type	NumLoci	NumCont	MeanCont	NumCase	MeanCase	OR	SLP
IntronicEtc	221	1641	0.027531	211	0.027013	1.03 (0.89 - 1.19)	-0.16
FivePrime	17	1468	0.024629	150	0.019204	0.89 (0.75 - 1.04)	-0.86
Synonymous	47	1733	0.029075	209	0.026757	0.90 (0.78 - 1.05)	-0.78
SpliceRegion	18	97	0.001627	8	0.001024	0.80 (0.37 - 1.71)	-0.26
ThreePrime	11	21	0.000352	0	0		-0.79
ProteinAltering	134	2274	0.038151	272	0.034823	0.94 (0.74 - 1.20)	-0.21
InDel	2	22	0.000369	1	0.000128	0.34 (0.04 - 2.67)	-0.29
Disruptive	28	100	0.001678	12	0.001536	0.91 (0.49 - 1.69)	-0.12
SpliceSite	2	2	3.4e-05	0	0		0
SIFT	65	1176	0.01973	123	0.015747	0.74 (0.57 - 0.97)	-1.61
PossDam	28	141	0.002366	21	0.002689	1.81 (1.06 - 3.09)	1.57
ProbDam	36	1249	0.020955	160	0.020484	1.17 (0.88 - 1.56)	-0.58
FOXP1
Type	NumLoci	NumCont	MeanCont	NumCase	MeanCase	OR	SLP
IntronicEtc	486	4427	0.074272	521	0.066701	0.96 (0.87 - 1.05)	-0.46
FivePrime	52	619	0.010385	66	0.00845	0.85 (0.66 - 1.11)	-0.64
Synonymous	12	20	0.000336	4	0.000512	1.60 (0.53 - 4.87)	0.45
SpliceRegion	5	5	8.4e-05	0	0		0
ThreePrime	0	0	0	0	0		0
ProteinAltering	20	95	0.001594	16	0.002048	1.45 (0.48 - 4.37)	0.3
InDel	0	0	0	0	0		0
Disruptive	0	0	0	0	0		0
SpliceSite	2	4	6.7e-05	0	0		0
SIFT	7	19	0.000319	0	0		-0.8
PossDam	2	2	3.4e-05	1	0.000128	226276.73 (0.00 - 7794799361830146110934743941349476934236655538044533016173062196486538784424731777623887183872.00)	0.51
ProbDam	9	69	0.001158	11	0.001408	1.08 (0.30 - 3.92)	0.04
FOXP2
Type	NumLoci	NumCont	MeanCont	NumCase	MeanCase	OR	SLP
IntronicEtc	426	5215	0.087493	621	0.079503	0.99 (0.91 - 1.08)	-0.08
FivePrime	0	0	0	0	0		0
Synonymous	76	884	0.014831	101	0.01293	0.93 (0.75 - 1.16)	-0.28
SpliceRegion	26	398	0.006677	55	0.007041	1.18 (0.88 - 1.59)	0.6
ThreePrime	15	381	0.006392	59	0.007553	1.17 (0.88 - 1.55)	0.57
ProteinAltering	122	296	0.004966	45	0.005761	1.15 (0.70 - 1.90)	0.24
InDel	15	167	0.002802	18	0.002304	0.99 (0.60 - 1.63)	-0.02
Disruptive	2	4	6.7e-05	0	0		0
SpliceSite	2	91	0.001527	10	0.00128	0.82 (0.42 - 1.60)	-0.26
SIFT	56	130	0.002181	25	0.003201	3.40 (1.26 - 9.17)	1.86
PossDam	19	42	0.000705	5	0.00064	0.34 (0.09 - 1.25)	0
ProbDam	58	133	0.002231	19	0.002432	0.36 (0.13 - 1.00)	1.35

## Sheet: Table S3B
Table S3B: Results of variant category analyses for selected genes with problem drinking
ADH1B
Type	NumLoci	NumCont	MeanCont	NumCase	MeanCase	OR	SLP
IntronicEtc	195	2776	0.046572	318	0.040712	0.93 (0.83 - 1.05)	-0.61
FivePrime	6	17	0.000285	3	0.000384	1.42 (0.40 - 5.11)	0.3
Synonymous	47	498	0.008355	63	0.008066	1.06 (0.81 - 1.39)	-0.18
SpliceRegion	10	100	0.001678	11	0.001408	1.36 (0.70 - 2.65)	-0.45
ThreePrime	6	17	0.000285	1	0.000128	0.41 (0.05 - 3.21)	-0.15
ProteinAltering	107	2457	0.041221	300	0.038407	1.06 (0.88 - 1.29)	-0.28
InDel	1	0	0	1	0.000128		0.94
Disruptive	4	21	0.000352	3	0.000384	1.20 (0.35 - 4.17)	0.12
SpliceSite	5	9	0.000151	1	0.000128	0.80 (0.10 - 6.72)	0
SIFT	66	1482	0.024863	167	0.02138	0.87 (0.65 - 1.15)	-0.51
PossDam	19	95	0.001594	10	0.00128	0.81 (0.41 - 1.62)	-0.26
ProbDam	33	626	0.010502	63	0.008066	1.04 (0.73 - 1.47)	-0.08
ADH1C
Type	NumLoci	NumCont	MeanCont	NumCase	MeanCase	OR	SLP
IntronicEtc	196	2956	0.049592	360	0.046089	0.91 (0.81 - 1.02)	-0.94
FivePrime	7	12	0.000201	5	0.00064	3.38 (1.13 - 10.11)	1.41
Synonymous	39	1561	0.026189	208	0.026629	1.01 (0.86 - 1.18)	0.04
SpliceRegion	11	621	0.010418	63	0.008066	0.85 (0.69 - 1.04)	-0.94
ThreePrime	16	262	0.004396	43	0.005505	1.25 (0.89 - 1.76)	0.74
ProteinAltering	78	473	0.007935	56	0.007169	0.99 (0.72 - 1.37)	-0.01
InDel	1	4	6.7e-05	0	0		0
Disruptive	7	1250	0.020971	107	0.013699	0.68 (0.56 - 0.83)	-3.79
SpliceSite	2	2	3.4e-05	0	0		0
SIFT	45	77	0.001292	8	0.001024	0.74 (0.13 - 4.25)	-0.14
PossDam	11	20	0.000336	2	0.000256	1.14 (0.14 - 9.52)	0
ProbDam	23	47	0.000789	5	0.00064	1.15 (0.16 - 8.31)	-0.05
ADH4
Type	NumLoci	NumCont	MeanCont	NumCase	MeanCase	OR	SLP
IntronicEtc	124	400	0.006711	40	0.005121	0.83 (0.59 - 1.16)	-0.57
FivePrime	8	44	0.000738	6	0.000768	1.01 (0.42 - 2.44)	0.01
Synonymous	27	55	0.000923	7	0.000896	1.00 (0.44 - 2.26)	0
SpliceRegion	7	325	0.005452	37	0.004737	1.25 (0.87 - 1.82)	-0.66
ThreePrime	14	23	0.000386	2	0.000256	0.54 (0.12 - 2.39)	-0.12
ProteinAltering	101	921	0.015451	138	0.017667	1.17 (0.64 - 2.14)	0.23
InDel	0	0	0	0	0		0
Disruptive	9	12	0.000201	2	0.000256	1.27 (0.27 - 6.01)	0.17
SpliceSite	1	1	1.7e-05	0	0		0
SIFT	77	824	0.013824	123	0.015747	0.88 (0.41 - 1.89)	0.13
PossDam	15	500	0.008388	74	0.009474	1.03 (0.48 - 2.20)	0.03
ProbDam	50	286	0.004798	47	0.006017	1.21 (0.57 - 2.56)	0.22
DRD2
Type	NumLoci	NumCont	MeanCont	NumCase	MeanCase	OR	SLP
IntronicEtc	167	3580	0.060061	440	0.056331	0.98 (0.89 - 1.09)	-0.13
FivePrime	3	6	0.000101	0	0		0
Synonymous	84	1120	0.01879	132	0.016899	1.02 (0.85 - 1.23)	-0.09
SpliceRegion	10	46	0.000772	5	0.00064	0.88 (0.34 - 2.28)	-0.1
ThreePrime	25	76	0.001275	7	0.000896	0.83 (0.37 - 1.86)	-0.19
ProteinAltering	88	597	0.010016	82	0.010498	1.06 (0.81 - 1.39)	0.19
InDel	0	0	0	0	0		0
Disruptive	3	2	3.4e-05	1	0.000128	3.86 (0.32 - 46.66)	0.51
SpliceSite	0	0	0	0	0		0
SIFT	34	116	0.001946	14	0.001792	0.70 (0.20 - 2.51)	-0.24
PossDam	11	11	0.000185	2	0.000256	1.99 (0.34 - 11.85)	0.18
ProbDam	22	110	0.001845	14	0.001792	1.22 (0.35 - 4.28)	-0.12
KLB
Type	NumLoci	NumCont	MeanCont	NumCase	MeanCase	OR	SLP
IntronicEtc	97	363	0.00609	61	0.007809	1.40 (1.08 - 1.80)	2.03
FivePrime	2	1	1.7e-05	1	0.000128	4.21 (0.24 - 72.52)	0.66
Synonymous	94	1366	0.022917	192	0.024581	1.12 (0.95 - 1.31)	0.8
SpliceRegion	5	6	0.000101	2	0.000256	3.81 (0.73 - 19.84)	0.63
ThreePrime	17	52	0.000872	6	0.000768	0.93 (0.39 - 2.23)	-0.06
ProteinAltering	208	1932	0.032413	245	0.031366	0.96 (0.79 - 1.18)	-0.14
InDel	4	997	0.016727	123	0.015747	0.91 (0.75 - 1.11)	-0.47
Disruptive	19	65	0.00109	3	0.000384	0.34 (0.10 - 1.16)	-1.1
SpliceSite	2	2	3.4e-05	1	0.000128	2.89 (0.25 - 33.96)	0.51
SIFT	97	964	0.016173	126	0.016131	1.05 (0.78 - 1.41)	-0.12
PossDam	35	290	0.004865	39	0.004993	1.04 (0.69 - 1.57)	0.07
ProbDam	59	282	0.004731	39	0.004993	1.16 (0.78 - 1.73)	0.35
CADM2
Type	NumLoci	NumCont	MeanCont	NumCase	MeanCase	OR	SLP
IntronicEtc	262	2939	0.049307	380	0.048649	1.01 (0.90 - 1.12)	-0.04
FivePrime	23	722	0.012113	92	0.011778	1.00 (0.80 - 1.26)	-0.01
Synonymous	48	4176	0.07006	526	0.067341	1.00 (0.91 - 1.10)	-0.01
SpliceRegion	18	415	0.006962	41	0.005249	0.78 (0.56 - 1.08)	-0.88
ThreePrime	6	9	0.000151	1	0.000128	0.83 (0.10 - 6.98)	0
ProteinAltering	67	153	0.002567	29	0.003713	1.17 (0.61 - 2.23)	0.2
InDel	1	1	1.7e-05	0	0		0
Disruptive	2	2	3.4e-05	0	0		0
SpliceSite	2	5	8.4e-05	0	0		0
SIFT	25	69	0.001158	14	0.001792	0.73 (0.29 - 1.86)	0.3
PossDam	6	7	0.000117	1	0.000128	1.05 (0.11 - 9.90)	0
ProbDam	23	51	0.000856	15	0.00192	2.35 (0.91 - 6.10)	1.14
CRHR1
Type	NumLoci	NumCont	MeanCont	NumCase	MeanCase	OR	SLP
IntronicEtc	326	2433	0.040818	279	0.035719	0.99 (0.87 - 1.13)	-0.06
FivePrime	19	89	0.001493	10	0.00128	1.11 (0.56 - 2.21)	-0.12
Synonymous	48	201	0.003372	24	0.003073	1.04 (0.67 - 1.62)	-0.07
SpliceRegion	16	65	0.00109	4	0.000512	0.41 (0.14 - 1.15)	-1.08
ThreePrime	15	631	0.010586	85	0.010882	0.99 (0.78 - 1.24)	0.05
ProteinAltering	96	1232	0.020669	148	0.018948	0.85 (0.70 - 1.02)	-1.09
InDel	1	1	1.7e-05	0	0		0
Disruptive	6	6	0.000101	2	0.000256	3.08 (0.59 - 16.08)	0.63
SpliceSite	6	9	0.000151	3	0.000384	2.64 (0.68 - 10.18)	0.81
SIFT	41	114	0.001913	15	0.00192	0.82 (0.33 - 2.06)	0.18
PossDam	21	49	0.000822	9	0.001152	2.21 (0.88 - 5.59)	1.07
ProbDam	29	72	0.001208	10	0.00128	1.43 (0.54 - 3.79)	0.33
FGF14
Type	NumLoci	NumCont	MeanCont	NumCase	MeanCase	OR	SLP
IntronicEtc	174	1576	0.02644	182	0.0233	0.92 (0.79 - 1.08)	-0.5
FivePrime	9	12	0.000201	3	0.000384	1.88 (0.51 - 6.99)	0.39
Synonymous	29	471	0.007902	43	0.005505	0.72 (0.52 - 1.00)	-1.37
SpliceRegion	3	4	6.7e-05	0	0		0
ThreePrime	12	50	0.000839	5	0.00064	0.70 (0.27 - 1.81)	-0.34
ProteinAltering	33	56	0.00094	5	0.00064	0.43 (0.10 - 1.86)	-0.6
InDel	1	1	1.7e-05	0	0		0
Disruptive	1	1	1.7e-05	0	0		0
SpliceSite	0	0	0	0	0		0
SIFT	14	15	0.000252	1	0.000128	0.17 (0.01 - 4.02)	0
PossDam	7	7	0.000117	1	0.000128	6.10 (0.35 - 106.93)	0
ProbDam	12	13	0.000218	2	0.000256	7.35 (0.64 - 83.98)	0.16
GCKR
Type	NumLoci	NumCont	MeanCont	NumCase	MeanCase	OR	SLP
IntronicEtc	366	3817	0.064037	479	0.061324	1.04 (0.95 - 1.13)	-0.35
FivePrime	8	32	0.000537	6	0.000768	2.37 (0.93 - 6.01)	0.36
Synonymous	90	875	0.01468	92	0.011778	0.82 (0.66 - 1.02)	-1.15
SpliceRegion	29	345	0.005788	24	0.003073	0.78 (0.50 - 1.21)	-0.59
ThreePrime	13	812	0.013623	106	0.013571	0.98 (0.80 - 1.20)	-0.08
ProteinAltering	172	2302	0.03862	300	0.038407	1.02 (0.88 - 1.19)	-0.12
InDel	2	27	0.000453	9	0.001152	2.59 (1.18 - 5.68)	1.51
Disruptive	17	639	0.01072	89	0.011394	1.07 (0.84 - 1.37)	0.26
SpliceSite	12	27	0.000453	2	0.000256	0.64 (0.15 - 2.79)	-0.24
SIFT	76	328	0.005503	40	0.005121	0.88 (0.57 - 1.36)	-0.26
PossDam	32	577	0.00968	71	0.00909	0.92 (0.68 - 1.25)	-0.23
ProbDam	36	96	0.001611	14	0.001792	1.42 (0.70 - 2.88)	0.5
SIX3
Type	NumLoci	NumCont	MeanCont	NumCase	MeanCase	OR	SLP
IntronicEtc	29	78	0.001309	9	0.001152	0.86 (0.43 - 1.74)	-0.17
FivePrime	18	38	0.000638	5	0.00064	1.15 (0.44 - 3.01)	0
Synonymous	63	1093	0.018337	154	0.019716	1.10 (0.92 - 1.31)	0.56
SpliceRegion	1	4	6.7e-05	2	0.000256	5.68 (0.93 - 34.62)	0.83
ThreePrime	30	74	0.001241	3	0.000384	0.30 (0.09 - 0.98)	-1.37
ProteinAltering	62	571	0.00958	85	0.010882	1.27 (1.01 - 1.61)	1.39
InDel	6	52	0.000872	13	0.001664	2.19 (1.16 - 4.13)	1.88
Disruptive	3	5	8.4e-05	0	0		0
SpliceSite	0	0	0	0	0		0
SIFT	22	67	0.001124	0	0		-0.05
PossDam	7	26	0.000436	0	0		-1.18
ProbDam	8	8	0.000134	0	0		-0.22
SLC39A8
Type	NumLoci	NumCont	MeanCont	NumCase	MeanCase	OR	SLP
IntronicEtc	187	2134	0.035802	240	0.030726	1.04 (0.90 - 1.20)	-0.21
FivePrime	53	1498	0.025132	171	0.021892	0.87 (0.74 - 1.02)	-1.08
Synonymous	39	183	0.00307	20	0.00256	0.96 (0.59 - 1.54)	-0.07
SpliceRegion	15	410	0.006879	44	0.005633	1.35 (0.88 - 2.06)	-0.79
ThreePrime	161	1698	0.028487	177	0.02266	0.87 (0.73 - 1.04)	-0.94
ProteinAltering	92	514	0.008623	45	0.005761	0.54 (0.35 - 0.84)	-2.32
InDel	0	0	0	0	0		0
Disruptive	3	4	6.7e-05	0	0		0
SpliceSite	0	0	0	0	0		0
SIFT	35	168	0.002819	22	0.002817	1.77 (0.90 - 3.50)	-1.04
PossDam	15	29	0.000487	2	0.000256	0.58 (0.12 - 2.71)	-0.24
ProbDam	20	27	0.000453	5	0.00064	1.67 (0.55 - 5.04)	0.39
FTO
Type	NumLoci	NumCont	MeanCont	NumCase	MeanCase	OR	SLP
IntronicEtc	166	1332	0.022347	162	0.02074	1.01 (0.85 - 1.19)	-0.03
FivePrime	8	28	0.00047	3	0.000384	0.88 (0.26 - 2.99)	0
Synonymous	61	355	0.005956	27	0.003457	0.78 (0.52 - 1.17)	-0.65
SpliceRegion	13	29	0.000487	1	0.000128	0.29 (0.04 - 2.21)	-0.6
ThreePrime	12	61	0.001023	6	0.000768	0.90 (0.38 - 2.09)	-0.1
ProteinAltering	128	1419	0.023806	181	0.023172	0.92 (0.75 - 1.12)	-0.41
InDel	0	0	0	0	0		0
Disruptive	6	7	0.000117	2	0.000256	2.42 (0.47 - 12.37)	0.55
SpliceSite	2	5	8.4e-05	0	0		0
SIFT	53	326	0.005469	41	0.005249	0.67 (0.42 - 1.08)	-1.03
PossDam	19	46	0.000772	8	0.001024	2.31 (0.98 - 5.44)	1.3
ProbDam	49	374	0.006275	58	0.007425	1.64 (1.07 - 2.52)	1.7
GRM3
Type	NumLoci	NumCont	MeanCont	NumCase	MeanCase	OR	SLP
IntronicEtc	157	1551	0.026021	189	0.024197	0.97 (0.83 - 1.14)	-0.14
FivePrime	49	1663	0.0279	229	0.029318	1.08 (0.93 - 1.24)	0.51
Synonymous	99	764	0.012818	98	0.012546	1.14 (0.93 - 1.40)	-0.7
SpliceRegion	6	14	0.000235	0	0		-0.4
ThreePrime	22	39	0.000654	10	0.00128	2.21 (1.08 - 4.54)	1.16
ProteinAltering	160	315	0.005285	42	0.005377	1.14 (0.66 - 1.97)	0.2
InDel	0	0	0	0	0		0
Disruptive	3	2	3.4e-05	1	0.000128	4.32 (0.36 - 52.41)	0.51
SpliceSite	1	0	0	1	0.000128		0.94
SIFT	76	163	0.002735	25	0.003201	1.30 (0.54 - 3.12)	0.26
PossDam	26	100	0.001678	6	0.000768	0.35 (0.12 - 1.03)	-1.28
ProbDam	64	102	0.001711	20	0.00256	1.02 (0.36 - 2.87)	0.01
ARHGAP33
Type	NumLoci	NumCont	MeanCont	NumCase	MeanCase	OR	SLP
IntronicEtc	500	6238	0.104654	774	0.099091	1.04 (0.96 - 1.11)	-0.5
FivePrime	12	27	0.000453	1	0.000128	0.30 (0.04 - 2.31)	-0.61
Synonymous	180	1680	0.028185	211	0.027013	1.08 (0.93 - 1.25)	-0.49
SpliceRegion	29	410	0.006879	55	0.007041	1.07 (0.80 - 1.43)	0.18
ThreePrime	14	105	0.001762	18	0.002304	1.38 (0.81 - 2.35)	0.65
ProteinAltering	336	2039	0.034208	208	0.026629	0.92 (0.72 - 1.19)	-0.28
InDel	7	19	0.000319	3	0.000384	1.22 (0.35 - 4.29)	0.13
Disruptive	20	22	0.000369	1	0.000128	0.37 (0.05 - 2.90)	-0.29
SpliceSite	1	1	1.7e-05	0	0		0
SIFT	239	1341	0.022498	122	0.015619	0.67 (0.47 - 0.94)	-1.75
PossDam	81	742	0.012448	84	0.010754	1.32 (0.92 - 1.89)	-0.92
ProbDam	94	414	0.006946	37	0.004737	1.04 (0.66 - 1.63)	-0.07
CDH9
Type	NumLoci	NumCont	MeanCont	NumCase	MeanCase	OR	SLP
IntronicEtc	229	2682	0.044995	299	0.038279	0.92 (0.82 - 1.03)	-0.82
FivePrime	4	2	3.4e-05	2	0.000256	7.81 (1.03 - 59.32)	1.16
Synonymous	93	336	0.005637	44	0.005633	1.06 (0.77 - 1.47)	-0.14
SpliceRegion	13	35	0.000587	5	0.00064	1.24 (0.47 - 3.26)	0.09
ThreePrime	15	34	0.00057	3	0.000384	0.81 (0.24 - 2.76)	-0.1
ProteinAltering	157	1440	0.024159	161	0.020612	0.78 (0.50 - 1.23)	-0.55
InDel	1	1	1.7e-05	0	0		0
Disruptive	3	3	5e-05	0	0		0
SpliceSite	0	0	0	0	0		0
SIFT	71	369	0.006191	24	0.003073	0.71 (0.26 - 1.94)	-0.3
PossDam	35	890	0.014931	118	0.015107	1.32 (0.81 - 2.16)	0.6
ProbDam	44	336	0.005637	21	0.002689	0.80 (0.26 - 2.41)	-0.17
ALDH1A1
Type	NumLoci	NumCont	MeanCont	NumCase	MeanCase	OR	SLP
IntronicEtc	304	3160	0.053015	360	0.046089	1.01 (0.91 - 1.13)	-0.1
FivePrime	9	88	0.001476	7	0.000896	0.90 (0.41 - 1.99)	-0.1
Synonymous	52	227	0.003808	23	0.002945	0.84 (0.54 - 1.31)	-0.35
SpliceRegion	13	167	0.002802	18	0.002304	0.98 (0.59 - 1.61)	-0.03
ThreePrime	21	67	0.001124	5	0.00064	0.91 (0.35 - 2.34)	-0.08
ProteinAltering	93	391	0.00656	36	0.004609	0.82 (0.48 - 1.42)	-0.32
InDel	0	0	0	0	0		0
Disruptive	1	1	1.7e-05	0	0		0
SpliceSite	2	2	3.4e-05	0	0		0
SIFT	58	216	0.003624	20	0.00256	0.55 (0.20 - 1.52)	-0.63
PossDam	24	146	0.002449	13	0.001664	1.49 (0.52 - 4.30)	-0.34
ProbDam	25	33	0.000554	6	0.000768	2.97 (0.82 - 10.73)	0.35
ALDH1A2
Type	NumLoci	NumCont	MeanCont	NumCase	MeanCase	OR	SLP
IntronicEtc	393	5457	0.091551	678	0.086801	1.02 (0.94 - 1.12)	-0.21
FivePrime	22	40	0.000671	7	0.000896	1.36 (0.59 - 3.11)	0.31
Synonymous	72	1330	0.022313	168	0.021508	0.93 (0.76 - 1.15)	-0.29
SpliceRegion	13	203	0.003406	31	0.003969	1.33 (0.90 - 1.97)	0.84
ThreePrime	17	107	0.001795	9	0.001152	0.66 (0.33 - 1.32)	-0.64
ProteinAltering	114	291	0.004882	33	0.004225	0.73 (0.43 - 1.24)	-0.63
InDel	2	2	3.4e-05	0	0		0
Disruptive	2	1	1.7e-05	2	0.000256	9.21 (0.79 - 106.91)	1.43
SpliceSite	2	2	3.4e-05	0	0		0
SIFT	65	101	0.001694	14	0.001792	0.91 (0.34 - 2.42)	0.08
PossDam	26	51	0.000856	4	0.000512	0.93 (0.24 - 3.60)	-0.04
ProbDam	34	48	0.000805	12	0.001536	2.84 (1.02 - 7.90)	1.39
ALDH2
Type	NumLoci	NumCont	MeanCont	NumCase	MeanCase	OR	SLP
IntronicEtc	293	2958	0.049626	329	0.04212	0.95 (0.85 - 1.07)	-0.39
FivePrime	13	26	0.000436	2	0.000256	0.63 (0.14 - 2.78)	-0.12
Synonymous	63	344	0.005771	43	0.005505	1.05 (0.76 - 1.46)	-0.12
SpliceRegion	13	34	0.00057	8	0.001024	1.90 (0.85 - 4.23)	0.84
ThreePrime	10	87	0.00146	16	0.002048	1.37 (0.79 - 2.38)	0.6
ProteinAltering	133	639	0.01072	61	0.007809	1.32 (0.78 - 2.24)	-0.53
InDel	2	2	3.4e-05	0	0		0
Disruptive	10	21	0.000352	1	0.000128	0.44 (0.06 - 3.50)	-0.3
SpliceSite	5	7	0.000117	0	0		0
SIFT	91	534	0.008959	44	0.005633	0.58 (0.26 - 1.29)	-0.76
PossDam	27	211	0.00354	5	0.00064	0.47 (0.15 - 1.44)	-0.75
ProbDam	44	194	0.003255	27	0.003457	1.40 (0.68 - 2.90)	0.45
VGF
Type	NumLoci	NumCont	MeanCont	NumCase	MeanCase	OR	SLP
IntronicEtc	98	1738	0.029158	215	0.027525	0.96 (0.83 - 1.11)	-0.24
FivePrime	30	198	0.003322	20	0.00256	0.80 (0.50 - 1.28)	-0.46
Synonymous	93	709	0.011895	103	0.013187	1.12 (0.91 - 1.39)	0.57
SpliceRegion	0	0	0	0	0		0
ThreePrime	16	27	0.000453	4	0.000512	1.31 (0.46 - 3.73)	0.11
ProteinAltering	164	765	0.012834	91	0.01165	1.20 (0.80 - 1.80)	-0.43
InDel	12	40	0.000671	7	0.000896	1.18 (0.52 - 2.71)	0.31
Disruptive	0	0	0	0	0		0
SpliceSite	0	0	0	0	0		0
SIFT	109	564	0.009462	61	0.007809	0.62 (0.38 - 1.02)	-1.27
PossDam	39	102	0.001711	20	0.00256	1.91 (1.08 - 3.36)	1.64
ProbDam	30	38	0.000638	2	0.000256	0.58 (0.14 - 2.48)	-0.5
CFAP206
Type	NumLoci	NumCont	MeanCont	NumCase	MeanCase	OR	SLP
IntronicEtc	221	1641	0.027531	211	0.027013	1.03 (0.89 - 1.19)	-0.16
FivePrime	17	1468	0.024628	150	0.019204	0.89 (0.75 - 1.04)	-0.86
Synonymous	47	1733	0.029074	209	0.026757	0.90 (0.78 - 1.05)	-0.78
SpliceRegion	18	97	0.001627	8	0.001024	0.80 (0.37 - 1.71)	-0.26
ThreePrime	11	21	0.000352	0	0		-0.79
ProteinAltering	134	2274	0.038151	272	0.034823	0.94 (0.74 - 1.20)	-0.2
InDel	2	22	0.000369	1	0.000128	0.34 (0.04 - 2.67)	-0.29
Disruptive	28	100	0.001678	12	0.001536	0.91 (0.49 - 1.69)	-0.12
SpliceSite	2	2	3.4e-05	0	0		0
SIFT	65	1176	0.01973	123	0.015747	0.74 (0.57 - 0.97)	-1.61
PossDam	28	141	0.002366	21	0.002689	1.81 (1.06 - 3.09)	1.57
ProbDam	36	1249	0.020954	160	0.020484	1.17 (0.88 - 1.56)	-0.58
FOXP1
Type	NumLoci	NumCont	MeanCont	NumCase	MeanCase	OR	SLP
IntronicEtc	486	4427	0.074271	521	0.066701	0.96 (0.87 - 1.05)	-0.46
FivePrime	52	619	0.010385	66	0.00845	0.85 (0.66 - 1.11)	-0.64
Synonymous	12	20	0.000336	4	0.000512	1.60 (0.53 - 4.87)	0.45
SpliceRegion	5	5	8.4e-05	0	0		0
ThreePrime	0	0	0	0	0		0
ProteinAltering	20	95	0.001594	16	0.002048	1.45 (0.48 - 4.37)	0.3
InDel	0	0	0	0	0		0
Disruptive	0	0	0	0	0		0
SpliceSite	2	4	6.7e-05	0	0		0
SIFT	7	19	0.000319	0	0		-0.8
PossDam	2	2	3.4e-05	1	0.000128		0.51
ProbDam	9	69	0.001158	11	0.001408	1.08 (0.30 - 3.92)	0.04
FOXP2
Type	NumLoci	NumCont	MeanCont	NumCase	MeanCase	OR	SLP
IntronicEtc	426	5215	0.087491	621	0.079503	0.99 (0.91 - 1.08)	-0.08
FivePrime	0	0	0	0	0		0
Synonymous	76	884	0.014831	101	0.01293	0.93 (0.75 - 1.16)	-0.28
SpliceRegion	26	398	0.006677	55	0.007041	1.18 (0.88 - 1.59)	0.6
ThreePrime	15	381	0.006392	59	0.007553	1.17 (0.88 - 1.55)	0.57
ProteinAltering	122	296	0.004966	45	0.005761	1.15 (0.70 - 1.90)	0.24
InDel	15	167	0.002802	18	0.002304	0.99 (0.60 - 1.63)	-0.02
Disruptive	2	4	6.7e-05	0	0		0
SpliceSite	2	91	0.001527	10	0.00128	0.82 (0.42 - 1.60)	-0.26
SIFT	56	130	0.002181	25	0.003201	3.40 (1.26 - 9.17)	1.86
PossDam	19	42	0.000705	5	0.00064	0.34 (0.09 - 1.25)	0
ProbDam	58	133	0.002231	19	0.002432	0.36 (0.13 - 1.00)	1.35
